# Supplementary material for: Evaluating phone call follow-ups in Sub-Saharan Africa: A systematic review and meta-analysis
Source: PLoS One. 2025 Oct 27;20(10):e0334894. doi: 10.1371/journal.pone.0334894 (PMC12558458; doi:10.1371/journal.pone.0334894)
Supplement: S3 File — (XLSX) [file pone.0334894.s003.xlsx]

## Sheet: Phonecall excluded
S/N	title	year	authors	abstract	Reasons for exclusion
1	Nurse-Led Mobile Phone Voice Call Reminder and On-Time Antiretroviral Pills Pick-Up in Nepal: A Randomized Controlled Trial.	2021	Ayer, Rakesh and Poudel, Krishna C. and Kikuchi, Kimiyo and Ghimire, Mamata and Shibanuma, Akira and Jimba, Masamine	This study investigates the efficacy of a nurse-led mobile phone voice call reminder intervention in improving on-time antiretroviral (ARV) pills collection in Nepal. Between October and December 2017, 468 HIV-positive individuals were recruited randomly and assigned to either nurse-led mobile phone voice call reminder (intervention) group or voice call with health promotion message (control) gro…	Not conducted in Sub Saharan Africa	1
2	Telephone follow-up calls for older patients after hospital discharge.	2017	LEWIS, EBONY and SAMPERI, SARAH and BOYD-SKINNER, CHRISTOPHER	Population ageing poses many challenges. Recurrent readmission to hospital by frail older people places a strain on health systems and the individual. Registered nurses with experience in emergency department, ICU and aged care conducted telephone follow-up calls to patients or bereaved family members after an acute hospital admission. During follow-up calls, many patients reported feelings of lo…	Not conducted in Sub Saharan Africa	2
3	Implementation of postdischarge follow-up telephone calls at a comprehensive cancer center.	2017	Patel, Shrina D. and Nguyen, Phuoc Anh (Anne) and Bachler, Melissa and Atkinson, Bradley	Purpose. The development and implementation of a pharmacy-driven, postdischarge follow-up telephone call program to assess medication adherence, provide education, and address medication-related concerns are discussed. Summary. Many readmissions are avoidable through effective discharge planning and patient follow-up after hospitalization. However, there is limited information on how to effectuat…	Not conducted in Sub Saharan Africa	3
4	Predicting readmission of heart failure patients using automated follow-up calls.	2015	Inouye, Shelby and Bouras, Vasileios and Shouldis, Eric and Johnstone, Adam and Silverzweig, Zachary and Kosuri, Pallav	Background: Readmission rates for patients with heart failure (HF) remain high. Many efforts to identify patients at high risk for readmission focus on patient demographics or on measures taken in the hospital. We evaluated a method for risk assessment that depends on patient self-report following discharge from the hospital.Methods: In this study, we investigated whether automated calls could be…	Not conducted in Sub Saharan Africa	4
5	Telephone follow-up to a mail survey: when to offer an interview compared to a reminder call.	2012	Ziegenfuss, Jeanette Y and Burmeister, Kelly R and Harris, Ann and Holubar, Stefan D and Beebe, Timothy J	Background: Using a different mode of contact on the final follow-up to survey non-respondents is an identified strategy to increase response rates. This study was designed to determine if a reminder phone call or a phone interview as a final mode of contact to a mailed survey works better to increase response rates and which strategy is more cost effective.Methods: A randomized study was embedde…	Not conducted in Sub Saharan Africa	5
6	Implementing a Discharge Follow-up Phone Call Program Reduces Readmission Rates in an Integrated Health System	2023	Lukanski, A and Watters, S and Bilderback, AL and ...	In this study, we sought to determine the effect of implementing a large-scale discharge follow-up phone call program on hospital readmission rates. Previous work has shown that …	Not conducted in Sub Saharan Africa	6
7	Mobile phone-based interventions for improving adherence to medication prescribed for the primary prevention of cardiovascular disease in adults.	2018	Palmer MJ and Barnard S and Perel P and Free C	BACKGROUND: Cardiovascular disease (CVD) is a major cause of disability and mortality globally. Premature fatal and non-fatal CVD is considered to be largely preventable through the control of risk factors via lifestyle modifications and preventive medication. Lipid-lowering and antihypertensive drug therapies for primary prevention are cost-effective in reducing CVD morbidity and mortality among…	Not conducted in Sub Saharan Africa	7
8	Relapse-free survival in Sudanese women with non-metastatic breast cancer.	2022	Muddather HF and Faggad A and Elhassan MMA	BACKGROUND: Breast cancer (BC) is the most frequently diagnosed cancer and a major cause of cancer mortality in Sudan. However, there is lack of data related to BC relapse. Therefore, this study was undertaken to estimate the 5-year relapse free survival (RFS) rate and factors related to BC relapse in Sudanese women with non-metastatic BC. METHODS: Data of BC women with BC diagnosed and treated a…	Not conducted in Sub Saharan Africa	8
9	Motivational interviewing to improve self-management in youth with type 1 diabetes: A randomized clinical trial.	2022	Al Ksir K and Wood DL and Hasni Y and Sahli J and Quinn M and Ghardallou M	PURPOSE: Effective interventions are needed to help adolescents with T1D develop independent self-management skills to prevent commonly observed deterioration of disease self-management resulting in poor health outcomes. Using a prospective RCT design, we assessed the impact of a nurse-led education program based on motivational interviewing (MI) in youth with Type 1 diabetes (T1D). DESIGN AND ME…	Not conducted in Sub Saharan Africa	9
10	Development and Implementation of the Ebola Traveler Monitoring Program and Clinical Outcomes of Monitored Travelers during October - May 2015, Minnesota.	2016	DeVries A and Talley P and Sweet K and Kline S and Stinchfield P and Tosh P and Danila R	BACKGROUND: In October 2014, the United States began actively monitoring all persons who had traveled from Guinea, Liberia, and Sierra Leone in the previous 21 days. State public health departments were responsible for monitoring all travelers; Minnesota has the largest Liberian population in the United States. The MDH Ebola Clinical Team (ECT) was established to assess travelers with symptoms of…	Not conducted in Sub Saharan Africa	10
11	Are participants concerned about privacy and security when using short message service to report product adherence in a rectal microbicide trial?	2018	Giguere R and Brown W III and Balán IC and Dolezal C and Ho T and Sheinfil A and Ibitoye M and Lama JR and McGowan I and Cranston RD and Carballo-Diéguez A	OBJECTIVE: During a Phase 2 rectal microbicide trial, men who have sex with men and transgender women (n = 187) in 4 countries (Peru, South Africa, Thailand, United States) reported product use daily via short message service (SMS). To prevent disclosure of study participation, the SMS system program included privacy and security features. We evaluated participants' perceptions of privacy while u…	Not conducted in Sub Saharan Africa	11
12	Development of a mobile phone-based intervention to improve adherence to secondary prevention of coronary heart disease in China.	2016	Chen, Shu and Gong, Enying and Kazi, Dhruv S and Gates, Ann B and Karaye, Kamilu Musa and Girerd, Nicolas and Bai, Rong and AlHabib, Khalid F and Li, Chaoyun and Sun, Kelly and Hong, Louisa and Fu, Hua and Peng, Weixia and Liu, Xianxia and Chen, Lei and Schwalm, J-D and Yan, Lijing L	Coronary heart disease (CHD) is a major disease burden globally and in China, but secondary prevention among CHD patients remains insufficient. Mobile health (mHealth) technology holds promise for improving secondary prevention but few previous studies included both provider-facing and patient-directed measures. We conducted a physician needs assessment survey (n=59), physician interviews (n=6), …	Not conducted in Sub Saharan Africa	12
13	Cell Phone Counseling Improves Retention of Mothers With HIV Infection in Care and Infant HIV Testing in Kisumu, Kenya: A Randomized Controlled Study	2019	Sarna, Avina and Saraswati, Lopamudra Ray and Okal, Jerry and Matheka, James and Owuor, Danmark and Singh, Roopal J. and Reynolds, Nancy and Kalibala, Sam	Background: We evaluated the effectiveness of a cell phone counseling intervention to promote retention in care and HIV testing of infants among women with HIV accessing prevention of mother-to-child services in Kisumu, Kenya.Methods: Between May 2013 and September 2015, we recruited 404 pregnant women with HIV who were between 14 and 36 weeks of gestation and randomly assigned them to the interv…	Not conducted in Sub Saharan Africa	13
14	Can community pharmacists improve tuberculosis case finding? A mixed methods intervention study in India	2019	Daftary, Amrita and Satyanarayana, Srinath and Jha, Nita and Singh, Mugdha and Mondal, Shinjini and Vadnais, Caroline and Pai, Madhukar	Introduction India has the world's highest burden of tuberculosis (TB). Private retail pharmacies are the preferred provider for 40% of patients with TB symptoms and up to 25% of diagnosed patients. Engaging pharmacies in TB screening services could improve case detection.Methods A novel TB screening and referral intervention was piloted over 18 months, under the pragmatic staggered recruitment o…	Not conducted in Sub Saharan Africa	14
15	Self-administered multi-level pregnancy tests in simplified follow-up of medical abortion in Tunisia	2016	Dabash, Rasha and Shochet, Tara and Hajri, Selma and Chelli, Hela and Hassairi, Anne-Emmanuele and Haleb, Douha and Labassi, Hayet and Sfar, Ezzedine and Temimi, Fatma and Koenig, Leah and Winikoff, Beverly	Background: This study was conducted to assess the efficacy and acceptability of using a multi-level pregnancy test (MLPT) combined with telephone follow-up for medical abortion in Tunisia, where the majority of providers are midwives.Methods: Four hundred and four women with gestational age <= 70 days' LMP seeking medical abortion at six study sites were enrolled in this open-label trial. Partic…	Not conducted in Sub Saharan Africa	15
16	Using Mobile Health Intervention to Improve Secondary Prevention of Coronary Heart Diseases in China: Mixed-Methods Feasibility Study	2018	Chen, Shu and Gong, Enying and Kazi, Dhruv S. and Gates, Ann B. and Bai, Rong and Fu, Hua and Peng, Weixia and De la Cruz, Ginny and Chen, Lei and Liu, Xianxia and Su, Qingjie and Girerd, Nicolas and Karaye, Kamilu M. and Alhabib, Khalid F. and Yan, Lijing L. and Schwalm, J. D.	Background: Coronary heart disease (CHD) is the leading cause of cardiovascular mortality worldwide, yet implementation of evidence-based strategies for secondary prevention remains suboptimalObjective: This study aimed to evaluate the feasibility, specifically the usability and acceptability, and estimate the preliminary effectiveness of a mobile health (mHealth) intervention targeting both phys…	Not conducted in Sub Saharan Africa	16
17	Does exposure to health information through mobile phones increase immunisation knowledge, completeness and timeliness in rural India?	2021	Chakraborty, Arpita and Mohan, Diwakar and Scott, Kerry and Sahore, Agrima and Shah, Neha and Kumar, Nayan and Ummer, Osama and Bashingwa, Jean Juste Harrisson and Chamberlain, Sara and Dutt, Priyanka and Godfrey, Anna and LeFevre, Amnesty Elizabeth and Kilkari Impact Evaluation Team	Introduction Immunisation plays a vital role in reducing child mortality and morbidity against preventable diseases. As part of a randomised controlled trial in rural Madhya Pradesh, India to assess the impact of Kilkari, a maternal messaging programme, we explored determinants of parental immunisation knowledge and immunisation practice (completeness and timeliness) for children 0-12 months of a…	Not conducted in Sub Saharan Africa	17
18	Improving equity, efficiency and adherence to referral in Pakistan's eye health programmes: Pre- and post-pandemic onset	2022	Khan, Asad Aslam and Talpur, Khalid Iqbal and Awan, Zahid and Arteaga, Sergio Latorre and Bolster, Nigel M. and Katibeh, Marzieh and Watts, Elanor and Bastawrous, Andrew	BackgroundOver one billion people worldwide live with avoidable blindness or vision impairment. Eye Health Programmes tackle this by providing screening, primary eye care, refractive correction, and referral to hospital eye services. One point where patients can be lost in the treatment journey is adherence to hospital referral. ContextPeek Vision's software solutions have been used in Pakistan w…	Not conducted in Sub Saharan Africa	18
19	Home caregivers' satisfaction with the services provided by Riyadh Military Hospital's home support program	2011	Al-Khashan, Hesham and Mishriky, Adel and Selim, Mohei and El Sheikh, Abdalla and BinSaeed, Abdulaziz A.	BACKGROUND AND OBJECTIVES: The satisfaction of the family is essential to the success of home care support services. This study aimed to assess home caregivers' satisfaction with support services and to identify potential factors affecting their satisfaction.DESIGN AND SETTINGS: The study was conducted in the Family and Community Medicine Department at Riyadh Military Hospital using cross-section…	Not conducted in Sub Saharan Africa	19
20	The role of partners in promoting self-care for misoprostol and subcutaneous DMPA in Pakistan	2021	Uzma, Qudsia and Hamid, Nausheen and Chaudhri, Rizwana and Mehmood, Nadeem and Aabroo, Atiya and Thom, Ellen and Gholbzouri, Karima and Mahaini, Ramez and Hemachandra, Nilmini	Background Pakistan is among a number of countries facing protracted challenges in addressing maternal mortality with a concomitant weak healthcare system complexed with inequities. Sexual and reproductive health and rights (SRHR) self-care interventions offer the best solution for improving access to quality healthcare services with efficiency and economy. This manuscript documents country exper…	Not conducted in Sub Saharan Africa	20
21	Acceptability and feasibility of HIV self-testing among transgender people in Larkana, Pakistan: Results from a pilot project	2022	Altaf, Arshad and Pasha, Muhammad Safdar Kamal and Majeed, Ayesha and Ali, Wajid and Alaama, Ahmed Sabry and Jamil, Muhammad Shahid	BackgroundHIV self-testing (HIVST) is an innovative HIV testing approach that effectively reaches those who do not otherwise test, including key populations (KPs). Despite potential benefits, HIVST is not currently implemented in Pakistan. The high risk of HIV among transgender (TGs) persons is among the highest risk group for HIV in Pakistan, yet knowledge of HIV status remains low in this key p…	Not conducted in Sub Saharan Africa	21
22	Contraceptive use following spontaneous and induced abortion and its association with family planning services in primary health care: results from a Brazilian longitudinal study	2015	Vilela Borges, Ana Luiza and OlaOlorun, Funmilola and Fujimori, Elizabeth and Komura Hoga, Luiza Akiko and Tsui, Amy Ong	Background: Although it is well known that post-abortion contraceptive use is high when family planning services are provided following spontaneous or induced abortions, this relationship remains unclear in Brazil and similar settings with restrictive abortion laws. Our study aims to assess whether contraceptive use is associated with access to family planning services in the six-month period pos…	Not conducted in Sub Saharan Africa	22
23	Novel approaches to measuring knowledge among frontline health workers in India: Are phone surveys a reliable option?	2020	Shah, Neha and Mohan, Diwakar and Agarwal, Smisha and Scott, Kerry and Chamberlain, Sara and Bhatnagar, Aarushi and Labrique, Alain and Indurkar, Meenal and Ved, Rajani and LeFevre, Amnesty and Kilkari Impact Evaluation Team	Background In 2017, India was home to nearly 20% of maternal and child deaths occurring globally. Accredited social health activists (ASHAs) act as the frontline for health services delivery in India, providing a range of reproductive, maternal, newborn, child health, and nutrition (RMNCH&N) services. Empirical evidence on ASHAs' knowledge is limited, yet is a critical determinant of the quality …	Not conducted in Sub Saharan Africa	23
24	Neurological Events Reported after COVID-19 Vaccines: An Analysis of Vaccine Adverse Event Reporting System	2022	Frontera, Jennifer A. and Tamborska, Arina A. and Doheim, Mohamed F. and Garcia-Azorin, David and Gezegen, Hasim and Guekht, Alla and Khan, Abdul Hanif Khan Yusof and Santacatterina, Michele and Sejvar, James and Thakur, Kiran T. and Westenberg, Erica and Winkler, Andrea S. and Beghi, Ettore and Global COVID-19 Neuro Res Coalitio	Objective To identify the rates of neurological events following administration of mRNA (Pfizer, Moderna) or adenovirus vector (Janssen) vaccines in the U.S. Methods We used publicly available data from the U.S. Vaccine Adverse Event Reporting System (VAERS) collected between January 1, 2021 and June 14, 2021. All free text symptoms that were reported within 42 days of vaccine administration were…	Not conducted in Sub Saharan Africa	24
25	Preferred parental method of post-operative tonsillectomy and adenoidectomy follow-up (phone call vs. clinic visit)	2017	Jr, ME Anderson and Brancazio, B and Mehta, DK and ...	Introduction Tonsillectomy is the second most common procedure performed in the United States. Over 530,000 tonsillectomies are performed on children under 15 years of age in the …	Not conducted in Sub Saharan Africa	25
26	Nurse-led phone call follow-up clinics are effective for patients with prostate cancer	2017	Casey, RG and Powell, L and Braithwaite, M and ...	… Secondly, we sought to assess whether patients were satisfied with phone call follow-up assessment. Triggers to prompt further clinical review included rising PSA, worsening bone pain…	Not conducted in Sub Saharan Africa	26
27	Connecting with trauma patients after discharge: A phone call follow-up study	2021	Jackson, A and Curtin, E and Giddins, E and ...	… This study is a qualitative postdischarge phone call follow-up study of injured patients assessing their social, physical, and emotional functioning after injury. Postdischarge phone calls …	Not conducted in Sub Saharan Africa	27
28	Food insecurity and common mental disorders in perinatal women living in low socio-economic settings in Cape Town, South Africa during the COVID-19 pandemic: a cohort study	2022	Abrahams, Zulfa and Lund, Crick	Background. Common mental disorders (CMDs), i.e. depression and anxiety, are highly prevalent during the perinatal period, and is associated with poverty, food insecurity and domestic violence. We collected data from perinatal women at two time-points during the COVID-19 pandemic to test the hypotheses that (1) socio-economic adversities at baseline would be associated with CMD prevalence at foll…	Not phone call	1
29	Puerperal infection after caesarean section at Chris Hani Baragwanath Academic Hospital, Johannesburg	2012	Johnson, A. N. and Buchmann, E. J.	Objectives. To determine the incidence of puerperal sepsis after caesarean section (CS) at Chris Hani Baragwanath Academic Hospital, Johannesburg, South Africa.Methods. A longitudinal descriptive study was done on women undergoing CS, with follow-up for readmission or development of sepsis, including telephone calls 14 days after delivery. Puerperal sepsis was defined as fever (temperature >= 38 …	Not phone call	2
30	Defaulters from antiretroviral treatment in Jimma University Specialized Hospital, Southwest Ethiopia	2008	Deribe, Kebede and Hailekiros, Fikre and Biadgilign, Sibhatu and Amberbir, Alemayehu and Beyene, Biruk Kebede	OBJECTIVE To determine the prevalence of and factors associated with defaulting from antiretroviral treatment (ART) in Jimma, Ethiopia.METHODS Unmatched case control study: cases were individuals who had missed two or more clinical appointments (i.e. had not been seen for the last 2 months) between January 2005 and February 2007; controls were individuals who had been on ART at least for 1 year a…	Not phone call	3
31	An Unstructured Supplementary Service Data System to Verify HIV Self-Testing Among Nigerian Youths: Mixed Methods Analysis of Usability and Feasibility.	2023	Oladele, David Ayoola and Iwelunmor, Juliet and Gbajabiamila, Titilola and Obiezu-Umeh, Chisom and Okwuzu, Jane Ogoamaka and Nwaozuru, Ucheoma and Musa, Adesola Zaidat and Tahlil, Kadija and Idigbe, Ifeoma and Ong, Jason and Tang, Weiming and Tucker, Joseph and Ezechi, Oliver	BACKGROUND: Mobile health (mHealth) interventions among adolescents and young adults (AYAs) are increasingly available in African low- and middle-income countries (LMICs). For example, the unstructured supplementary service data (USSD) could be used to verify HIV self-testing (HIVST) among AYAs with poor bandwidth.OBJECTIVE: The aim of this study is to describe the creation of an USSD platform an…	Not phone call	4
32	How community ART delivery may improve HIV treatment outcomes: Qualitative inquiry into mechanisms of effect in a randomized trial of community-based ART initiation, monitoring and re-supply (DO ART) in South Africa and Uganda	2021	Gilbert, Hannah N. and Wyatt, Monique A. and Pisarski, Emily E. and Asiimwe, Stephen and Rooyen, Heidi and Seeley, Janet and Shahmanesh, Maryam and Turyamureeba, Bosco and Heerden, Alastair and Adeagbo, Oluwafemi and Celum, Connie L. and Barnabas, Ruanne, V and Ware, Norma C. and Delivery Optimization Antiretrovir	Introduction: UNAIDS fast track targets for ending the AIDS epidemic by 2030 call for viral suppression in 95% of people using antiretroviral therapy (ART) to treat HIV infection. Difficulties in linking to care following a positive HIV test have impeded progress towards meeting treatment targets. Community-based HIV services may reduce linkage barriers and have been associated with high retentio…	Not phone call	5
33	Addressing the migrant gap: maternal healthcare perspectives on utilising prevention of mother to child transmission (PMTCT) services during the COVID-19 pandemic, South Africa	2022	Bisnauth, Melanie A. and Coovadia, Ashraf and Kawonga, Mary and Vearey, Jo	Background The COVID-19 pandemic has interrupted the prevention of mother-to-child transmission of HIV (PMTCT) programming in South Africa. In 2020, it was estimated that there were 4 million cross-border migrants in South Africa, some of whom are women living with HIV (WLWH), who are highly mobile and located within peripheral and urban areas of Johannesburg. Little is known about the mobility t…	Not phone call	6
34	Patterns of presentation, prevalence and associated factors of mortality in ICU among adult patients during the pandemic of COVID 19: A retrospective cross-sectional study.	2022	Seid, Shimelis and Adane, Habtu and Mekete, Getachew	Background: There is concern that patients admitted to the intensive care unit (ICU) with Corona Virus Disease 2019 (COVID-19) have variable prevalence reports of mortality. The survival rates are also inconsistently reported due to varying follow-up periods. Even if data on outcomes and baseline characteristics of ICU patients with COVID-19 is essential for action planning to manage complication…	Not phone call	7
35	Interventions for promoting adherence to tuberculosis management (Withdrawn paper. 2000, art. no. CD000010)	2005	Volmink, J and Garner, P	Backgound Up to half the people with tuberculosis do not complete their treatment. Strategies to improve adherence to diagnostic and treatment regimens are therefore important.Objectives To assess the effects of various interventions aimed at promoting adherence to anti-tuberculosis treatment and completion of TB diagnostic protocols.Search strategy We searched the Cochrane Controlled Trials Regi…	Not phone call	8
36	Negative clinic experiences as a barrier to care for people with HIV and their impact on patient preferences for intervention support: a qualitative study in Cape Town, South Africa	2024	Killian, Clare and West, Rebecca L. and Orrell, Catherine and Gifford, Allen and Haberer, Jessica E. and Halim, Nafisa and Jennings, Lauren and Berkowitz, Natacha and Fourie, Stephanie and Sabin, Lora	We conducted qualitative research among people with HIV (PWH) and care providers in Cape Town, South Africa to understand the impact of negative clinic experiences on adherence and support preferences. In-depth interviews were conducted with 41 patients with an unsuppressed viral load or a treatment gap, and focus group discussions with physicians, nurses, counselors, and community health workers…	Not phone call	9
37	Factors associated with poor attendance at the postpartum clinic six weeks after delivery in Cameroon	2015	Nkwabong, Elie and Ilue, Elisabeth E. and Bisong, Calvin E.	Objective: To identify reasons why women do not attend the 6-week postpartum clinic in Cameroon. Methods: A retrospective cross-sectional cohort survey was undertaken among women who had delivered at the University Teaching Hospital in Yaounde between November 15 and December 31, 2013. Their medical files were retrieved and reviewed. Women who had not attended the 6-week postpartum clinic were co…	Not phone call	10
38	Establishing a workplace antiretroviral therapy programme in South Africa	2007	Charalambous, S. and Grant, A. D. and Day, J. H. and Pemba, L. and Chaisson, R. E. and Kruger, P. and Martin, D. and Wood, R. and Brink, B. and Churchyard, G. J.	Ways to expand access to antiretroviral treatment (ART) in low income settings are being sought. We describe an HIV care programme including ART in an industrial setting in South Africa. The programme uses guidelines derived from local and international best practice. The training component aims to build capacity among health care staff. Nurses and doctors are supported by experienced HIV clinici…	Not phone call	11
39	Social determinants and individual health-seeking behaviour among women in Kenya: protocol for a breast cancer cohort feasibility study	2019	Gakunga, Robai and Ali, Zipporah and Korir, Anne and Kinyanjui, Asaph Wang'ombe and Ochieng', Emily and Gikaara, Nancy and Maluni, Florence and Subramanian, Sujha	Introduction A catastrophic 35% increase in the burden of breast cancer in Kenya has been predicted by 2025. Mitigating this burden is critical, and local research is necessary to generate the evidence to inform policy, public health and medical practice. Most of the knowledge available has been derived from studies in high-income countries that are not directly applicable due to economic, social…	Not phone call	12
40	Longitudinal assessment of illegal leopard skin use in ceremonial regalia and acceptance of<i>faux</i>alternatives among followers of the Shembe Church, South Africa	2020	Naude, Vincent N. and Balme, Guy A. and Rogan, Matt S. and Needham, Mark D. and Whittington-Jones, Gareth and Dickerson, Tristan and Mabaso, Xolani and Nattrass, Nicoli and Bishop, Jacqueline M. and Hunter, Luke and O'Riain, M. Justin	Despite having protected status, poaching for the illegal trade and traditional use remains a primary threat to leopards (Panthera pardus) across southern Africa. Addressing this threat is challenging, not only because it is difficult to uncover and monitor illicit behavior, but because law enforcement and alternative intervention strategies need to account for cultural and political sensitivitie…	Not phone call	13
41	Transition into Motherhood	2011	van Loggerenberg, Rhonel Z2 -		Not phone call	14
42	Burns functional disabilities among burn survivors: a study in Komfo Anokye Teaching Hospital, Ghana.	2013	Agbenorku, Pius	AIM: To determine the types of functional disabilities in adult and paediatric burns survivors, with specific emphasis on potential risk and socio-economic factors of burn disabilities present in Ghana.PATIENTS AND METHODS: The descriptive study was carried out in Komfo Anokye Teaching Hospital, Kumasi, Ghana from May 2011 to April 2012. Burn survivors who came for follow-up visits after been dis…	Not phone call	15
43	Technology Access and Smartphone App Preferences for Medication Adherence in Adolescents and Young Adults With Sickle Cell Disease	2016	Badawy, Sherif M. and Thompson, Alexis A. and Liem, Robert I.	BackgroundHydroxyurea is the only Food and Drug Administration approved medication for sickle cell disease (SCD) with short- and long-term benefits for both morbidity and mortality. However, hydroxyurea underutilization and adherence remain challenges for patients with SCD. The objectives of this study were to determine access to technology among adolescents and young adults (AYA) with SCD and to…	Not phone call	16
44	Working on wellness (WOW): A worksite health promotion intervention programme	2012	Kolbe-Alexander, Tracy L. and Proper, Karin I. and Lambert, Estelle V. and van Wier, Marieke F. and Pillay, Julian D. and Nossel, Craig and Adonis, Leegale and Van Mechelen, Willem	Background: Insufficient PA has been shown to cluster with other CVD risk factors including insufficient fruit and vegetable intake, overweight, increased serum cholesterol concentrations and elevated blood pressure. This paper describes the development of Working on Wellness (WOW), a worksite intervention program incorporating motivational interviewing by wellness specialists, targeting employee…	Not phone call	17
45	Psychosocial support for HIV serodiscordant couples.	2022	Lelaka, Constance Matshidiso and Moyo, Idah and Tshivhase, Livhuwani and Mavhandu-Mudzusi, Azwihangwisi Helen	Introduction: South Africa has the largest HIV epidemic, with 8.2 million people living with the virus. It has a high HIV prevalence of 13.7% and 230,000 new infections in 2020. It is estimated that HIV serodiscordant couples contribute up to 60% of new HIV infections in sub-Saharan Africa. However, there have been no specific programmes/activities to deliberately cater for couples in HIV serodis…	Not phone call	18
46	The Development of an mHealth Tool for Children With Long-term Illness to Enable Person-Centered Communication: User-Centered Design Approach.	2022	Wiljen, Angelica and Chaplin, John Eric and Crine, Vanessa and Jobe, William and Johnson, Ensa and Karlsson, Katarina and Lindroth, Tomas and Schwarz, Anneli and Stenmarker, Margaretha and Thunberg, Gunilla and Ohlen, Joakim and Nilsson, Stefan	BACKGROUND: Children with long-term illnesses frequently experience symptoms that could negatively affect their daily lives. These symptoms are often underreported in health care. Despite a large number of mobile health (mHealth) tools, few are based on a theoretical framework or supported by scientific knowledge. Incorporating universal design when developing a product can promote accessibility …	Not phone call	19
47	Who Is Who in Knowledge Economy in Africa?	2020	Asongu, Simplice A. and Tchamyou, Vanessa S. and Acha-Anyi, Paul N.	This study assesses the knowledge economy (KE) performance of lagging African countries vis-a-vis their frontier counterparts with regard to the four dimensions of the World Bank's knowledge economy index (KEI). The empirical exercise is for the period 1996-2010. It consists of first establishing leading nations before suggesting policy initiatives that can be implemented by sampled countries dep…	Not phone call	20
48	Lockdowns, lives and livelihoods: the impact of COVID-19 and public health responses to conflict affected populations-a remote qualitative study in Baidoa and Mogadishu, Somalia	2021	Braam, Dorien H. and Srinivasan, Sharath and Church, Luke and Sheikh, Zakaria and Jephcott, Freya L. and Bukachi, Salome	Background Authorities in Somalia responded with drastic measures after the first confirmed COVID-19 case in mid-March 2020, closing borders, schools, limiting travel and prohibiting most group functions. However, the impact of the pandemic in Somalia thereafter remained unclear. This study employs a novel remote qualitative research method in a conflict-affected setting to look at how some of th…	Not phone call	21
49	Navigating sociocultural communication spaces from a gendered perspective: An analysis of the use of new media technologies by Kenyan families	2021	Lumala, Peter F. Masibo	New technologies have challenged the established conceptual understanding of time and physical space as we know it and problematized how cultural values and power dynamics between men and women are viewed. This study sought to examine the time-space distanciation and comprehension in the face of increased access to and use of new communication technologies by families in Kenya. The article addres…	Not phone call	22
50	Postpartum Transfer of Care Among HIV-Infected Women Initiating Antiretroviral Therapy During Pregnancy	2015	Phillips, Tamsin and McNairy, Margaret L. and Zerbe, Allison and Myer, Landon and Abrams, Elaine J.	Background:The integration of antiretroviral therapy (ART) services into antenatal care for prevention of mother-to-child transmission has resulted in the need to transfer HIV-infected women to general ART clinics after delivery. Transfer of patients on ART between services may present a challenge to adherence and retention, but there are few data describing this step in the HIV care cascade for …	Not phone call	23
51	Mixed Methods, Implementation Science Evaluation of a Community Health Worker Strategy for HIV Service Engagement in Uganda	2023	Chang, Larry W. and Pollard, Rose and Mbabali, Ismail and Anok, Aggrey and Hutton, Heidi and Amico, K. Rivet and Kong, Xiangrong and Mulamba, Jeremiah and Ssekasanvu, Joseph and Long, Amanda and Thomas, Alvin G. and Thomas, Kristin and Bugos, Eva and van Wickle, Kimiko and Kennedy, Caitlin E. and Nalugoda, Fred and Beres, Laura K. and Bollinger, Robert C. and Quinn, Thomas C. and Serwadda, David …	Background: A trial found that a community health worker (CHW) strategy using "Health Scouts" improved HIV care uptake and ART coverage. To better understand outcomes and areas for improvement, we conducted an implementation science evaluation.Methods: Using the RE-AIM framework, quantitative methods included analyses of a community-wide survey (n = 1903), CHW log books, and phone application dat…	Not phone call	24
52	Using a medication event monitoring system to evaluate self-report and pill count for determining treatment completion with self-administered, once-weekly isoniazid and rifapentine	2023	Scott, Nigel A. and Sadowski, Claire and Vernon, Andrew and Arevalo, Bert and Beer, Karlyn and Borisov, Andrey and Cayla, Joan A. and Chen, Michael and Feng, Pei -Jean and Moro, Ruth N. and Holland, David P. and Martinson, Neil and Millet, Joan-Pau and Miro, Jose M. and Belknap, Robert	Background: Treatment completion is essential for the effectiveness of any latent tuberculosis infection (LTBI) regimen. The Tuberculosis Trials Consortium (TBTC) Study 33 (iAdhere) combined self-report and pill counts - standard of care (SOC) with a medication event monitoring system (MEMS) to determine treatment completion for 12-dose once-weekly isoniazid and rifapentine (3HP). Understanding t…	Not phone call	25
53	Application of Parametric Shared Frailty Models to Analyze Time-to-Death of Gastric Cancer Patients.	2023	Esayas Lelisho, Mesfin and Akessa, Geremew Muleta and Kifle Demissie, Demeke and Fikadu Yermosa, Samuel and Andargie, Solomon Abebaw and Tareke, Seid Ali and Pandey, Digvijay	BACKGROUND: Despite its declining incidence, gastric cancer (GC) is one of the world's leading malignancies and a major global health concern due to its high prevalence and fatality rate. Furthermore, it is the world's fourth most common cancer and the second leading cause of cancer death. Studying the determinants of time to death of gastric cancer patients will give clinicians more information …	Not phone call	26
54	COVID-19 impact on newly initiated and restarted antiretroviral treatment patients in the Eastern Cape, South Africa.	2023	Orr, Neil M and Hajiyiannis, Helen and Motuba, Tselisehang	BACKGROUND: Initiating newly diagnosed people living with human immunodeficiency virus (HIV) onto antiretroviral treatment (ART) and retaining patients on treatment are vital to South Africa's ART programme. In 2020, coronavirus disease 2019 (COVID-19) and its accompanying containment (lockdown) measures presented unprecedented challenges to achieving these objectives.AIM: This study describes th…	Not phone call	27
55	Quality of care at a pediatric dental clinic in Ibadan, Nigeria	2013	Bankole, O. O. and Taiwo, J. O.	Background: The quality of healthcare has become a topical issue in recent years and the introduction of quality assurance that constitute some of the tools for change is now an important development in healthcare practice. Objectives: This study aims at evaluating the quality of care provided at the Paediatric Dental Clinic of the University College Hospital (UCH), Ibadan. Materials and Methods:…	Not phone call	28
56	Relapse and hospitalization in patients with schizophrenia and bipolar disorder at the St Amanuel Mental Specialized Hospital, Addis Ababa, Ethiopia: a comparative quantitative cross-sectional study	2017	Ayano, Getnet and Duko, Bereket	Background: Relapse and hospital admission are common among, and carry a heavy burden in, patients with schizophrenia and bipolar disorder. The aim of this study was to assess the risk of relapse and hospitalizations in patients with schizophrenia and bipolar disorder at the St Amanuel Mental Specialized Hospital, Addis Ababa, Ethiopia.Patients and methods: A hospital-based comparative cross-sect…	Not phone call	29
57	Predictors of Pap smear testing uptake among women in Lagos, Nigeria.	2022	Okunade, Kehinde S and John-Olabode, Sarah and Adejimi, Adebola A and Oshodi, Yusuf A and Osunwusi, Benedetto and Ugwu, Aloy O and Adefemi, Ayodeji and Anorlu, Rose I	We assessed the predictors of Pap smear testing uptake within 6 months after cervical cancer prevention education among women in Lagos, Nigeria. This was a prospective follow-up study conducted as part of the 'mHealth-Cervix trial' in the two teaching hospitals in Lagos, Nigeria, between August 2020 and April 2021. Participants were followed up for 6 months after pre-enrolment cervical cancer pre…	Not phone call	30
58	Do Nutrition Education Approaches With Preschoolers and Their Caregivers Influence Retention of Biofortified Orange-Fleshed Sweetpotato on Farms?: Evidence From Homa Bay County, Kenya	2021	Ojwang, Sylvester O. and Otieno, David J. and Okello, Julius J. and Muoki, Penina and Nyikal, Rose A.	Background: Biofortified staples have been promoted widely in sub-Saharan Africa to combat micronutrient deficiencies. Contemporary projects are increasingly using elementary schools to target households with these foods. Objective: This study assessed the effects of integrated nutrition education approaches, targeting preschoolers and their caregivers, on retention of orange-fleshed sweetpotato …	Not phone call	31
59	Global challenges with scale-up of the integrated management of childhood illness strategy: results of a multi-country survey	2011	Goga, Ameena E. and Muhe, Lulu M.	Background: The Integrated Management of Childhood Illness Strategy (IMCI), developed by WHO/UNICEF, aims to contribute to reducing childhood morbidity and mortality (MDG4) in resource-limited settings. Since 1996 more than 100 countries have adopted IMCI. IMCI case management training (ICMT) is one of three IMCI components and training is usually residential over 11 consecutive days. Follow-up a…	Not phone call	32
60	Factors Associated with the Early Resumption of Sexual Activity Following Medical Male Circumcision in Nyanza Province, Kenya	2012	Herman-Roloff, Amy and Bailey, Robert C. and Agot, Kawango	Research has established that voluntary medical male circumcision (VMMC) reduces HIV acquisition in heterosexual men by approximately 60%; however, engaging in sexual activity before the wound is healed may attenuate this protective effect. This prospective study included VMMC clients who were circumcised in Kenya between November, 2008 and March, 2010, aged a parts per thousand yen18 years, and …	Not phone call	33
61	The Norwegian remote intervention programme for problem gambling: Short- and long-term outcomes	2020	Erevik, Eilin K. and Pallesen, Stale and Mohn, Mette and Aspeland, Trond and Vedaa, Oystein and Torsheim, Torbjorn	Background and aim: Although problem gambling typically involves substantial distress, few seek face-to-face treatment. In Norway, problem gamblers can participate in a governmental supported internet- and telephone-based intervention programme. The current study aimed to evaluate the outcomes of this programme in terms of gambling behaviour, gambling-related cognitions and mental health in a one…	Not phone call	34
62	Ocular Motor Cranial Nerve Palsy as an Indicator of Neglected Systemic Disease in Nigeria: Perspective from a Neuro-Ophthalmology Clinic.	2019	Ogun, Olufunmilola A and Aremu, Olalekan O and Ajaiyeoba, Ayotunde I	The aim of this article from Nigeria is to draw attention to public health issues in medical care using ocular motor cranial nerve palsy (OMCNP) presenting to a neuro-ophthalmology clinic as a case study. All patients presenting with OMCNP between November 2007 and October 2016 were retrospectively reviewed. Demographic details as well as information regarding the clinical presentation, clinical …	Not phone call	35
63	Knowledge, attitudes, and perceptions of Kenyan healthcare workers regarding pediatric discharge from hospital	2021	Paul, Shadae and Tickell, Kirkby D. and Ojee, Ednah and Oduol, Chris and Martin, Sarah and Singa, Benson and Ickes, Scott and Denno, Donna M.	ObjectiveTo assess attitudes, perceptions, and practices of healthcare workers regarding hospital discharge and follow-up care for children under age five in Migori and Homa Bay, Kenya.MethodsThis mixed-methods study included surveys and semi-structured telephone interviews with healthcare workers delivering inpatient pediatric care at eight hospitals between November 2017 and December 2018.Resul…	Not phone call	36
64	The use of WhatsApp group messaging in the coordination of measles supplemental immunization activity in Cross Rivers State, Nigeria, 2018.	2020	Masresha, Balcha and Nwankwo, Ogonna and Bawa, Samuel and Igbu, Thompson and Oteri, Joseph and Tafida, Halima and Braka, Fiona	INTRODUCTION: Cross Rivers State, in southern Nigeria, conducted measles Supplemental Immunization Activities (SIAs) in 2 phases from 2 -15 March, 2018. The SIAs coordination was led by the State technical coordination committee. A total of 90 supervisors from the national and subnational levels, including consultants were deployed to support the SIAs. The instant messaging service - WhatsApp was…	Not phone call	37
65	Body, Soul and Spirit, an adaptation of two evidence-based interventions to promote physical activity and healthy eating among adults in churches in Lagos Nigeria: a three-arm cluster randomized controlled pilot trial.	2020	Odukoya, Oluwakemi Ololade and Manortey, Steve and Takemoto, Michelle and Alder, Steve and Okuyemi, Kolawole S	BACKGROUND: Physical inactivity and unhealthy eating are two leading behavioral risk factors contributing to preventable non-communicable diseases (NCDs). Evidence-based interventions (EBI) using community-engaged approaches to address these risks abound in high-income countries. Comparatively, evidence of such interventions is sparse in low- and middle-income countries, where NCD mortality is gr…	Not phone call	38
66	The impact of supply-side and demand-side interventions on use of antenatal and maternal services in western Kenya: a qualitative study	2020	Hirai, Mitsuaki and Morris, Jamae and Luoto, Jill and Ouda, Rosebel and Atieno, Nancy and Quick, Robert	Background: Antenatal care (ANC) and delivery by skilled providers have been well recognized as effective strategies to prevent maternal and neonatal mortality. ANC and delivery services at health facilities, however, have been underutilized in Kenya. One potential strategy to increase the demand for ANC services is to provide health interventions as incentives for pregnant women. In 2013, an int…	Not phone call	39
67	Establishing Cohorts to Generate the Evidence Base to Reduce the Burden of Breast Cancer in Sub-Saharan Africa: Results From a Feasibility Study in Kenya.	2019	Subramanian, Sujha and Gakunga, Robai and Jones, Madeleine D and Kinyanjui, Asaph and Ochieng', Emily and Gikaara, Nancy and Maluni, Florence and Wata, David and Korir, Anne and Mutebi, Miriam and Ali, Zipporah	PURPOSE: By 2025, Kenya is estimated to experience a two-thirds increase in the incidence of breast cancer. Local research is necessary to generate evidence to inform policy, public health, and medical practice. There have been no longitudinal cohort studies in sub-Saharan Africa of women with and without breast cancer. Our aim is to assess the feasibility of conducting cohort studies in Kenya th…	Not phone call	40
68	Rollout of ShangRing circumcision with active surveillance for adverse events and monitoring for uptake in Kenya	2019	Odoyo-June, Elijah and Owuor, Nandi and Kassim, Saida and Davis, Stephanie and Agot, Kawango and Serrem, Kennedy and Otieno, George and Awori, Quentin and Hines, Jonas and Toledo, Carlos and Laube, Catey and Kisia, Christine and Aoko, Appolonia and Ojiambo, Vincent and Mwandi, Zebedee and Juma, Ambrose and Kigen, Bartilol	IntroductionSince 2011, Kenya has been evaluating ShangRing device for use in its voluntary medical male circumcision (VMMC) program according to World Health Organization (WHO) guidelines. Compared to conventional surgical circumcision, the ShangRing procedure is shorter, does not require suturing and gives better cosmetic outcomes. After a pilot evaluation of ShangRing in 2011, Kenya conducted …	Not phone call	41
69	Strengthening implant provision and acceptance in South Africa with the 'Any woman, any place, any time' approach: An essential step towards reducing unintended pregnancies	2017	Rees, H. and Pillay, Y. and Mullick, S. and Chersich, M. F.	Progress in reducing unintended pregnancies in South Africa is slow. The implant, introduced in 2014, expanded the range of available long-acting reversible contraceptives (LARCs) and held much promise. Uptake, however, has declined precipitously, in spite of its 'unmatched effectiveness' and high levels of satisfaction for most users. We propose policy and provider interventions to raise implant…	Not phone call	42
70	Leveraging technology for health services continuity in times of COVID-19 pandemic: Patient follow-up, and mitigation of worse patient outcomes	2021	Muli, Elizabeth and Waithanji, Rebeccah and Kamita, Moses and Gitau, Tabither and Obonyo, Ishmael and Mweni, Sharon and Mutisya, Faith and Kirira, Peter and Nzioka, Ancent and Figueroa, Jonine D. and Makokha, Francis	Background Since the outbreak of the COVID-19 pandemic in Wuhan, China, which has now spread globally, the health systems continue to face challenges in the provision of health care. There is a risk of exposure for both the physicians and the patients. While there is significant progress in the adoption of technology in health care, this study sought to examine the adverse effects of the measures…	Not phone call	43
71	Central Nervous System Tumors in Uganda: Outcomes of Surgical Treatment and Complications Assessed Through Telephone Survey	2019	Kakusa, Bina W. and Xu, Linda W. and Vaca, Silvia D. and Nalwanga, Juliet and Kiryabwire, Joel and Ssenyonjo, Hussein and Mukasa, John and Muhumuza, Michael and Haglund, Michael M. and Grant, Gerald A.	BACKGROUND: Uganda has one of the largest unmet neurosurgical needs in the world, but has seen major improvements in neurosurgery-largely centered at Mulago National Referral Hospital (MNRH). This study implements the first long-term follow-up and outcomes analysis of central nervous system tumor patients in Uganda.METHODS: Inpatient data were collected using a prospective database of patients pr…	Not phone call	44
72	Combined effect of pill refilling and self-medication reminder system on patients' adherence to tuberculosis treatment during continuation phase in Northwest Ethiopia: a study protocol for randomised controlled trial.	2019	Gashu, Kassahun Dessie and Gelaye, Kassahun Alemu and Lester, Richard and Tilahun, Binyam	INTRODUCTION: Patients' failure to adhere on tuberculosis (TB) treatment leads to drug resistance, relapse and death. Non-adherence to TB treatment is higher during continuation treatment phase. The study aimed to evaluate effectiveness of combined pill refilling and medication reminders on adherence to TB treatment.METHODS AND ANALYSIS: A two-arm randomised controlled trial on adult patients wit…	Not phone call	45
73	Longer hospital stay is associated with high rates of tuberculosis-related morbidity and mortality within 12 months after discharge in a referral hospital in Sub-Saharan Africa (vol 14, 409, 2014)	2015	Zetola, Nicola M. and Macesic, Nenad and Shin, Sanghyuk S. and Peloso, Alexandra and Ncube, Ronald and Klausner, Jeffrey D. and Modongo, Chawangwa and Collman, Ronald G.	1. The following text "Eventually, 916 (83.7%) patients were discharged and followed for one year after it. Of these, 51 (5.6%) were diagnosed with PTB during the year of follow up (annual TB rate of 3,712 cases per 100,000 person per year)" should be replaced with " Of the 896 (83.7%) discharged patients, 41 (4.6%) were diagnosed with TB during the year of follow-up. Overall, 123/896 (14%) patie…	Not phone call	46
74	The Infomovel-An information system for managing HIV/AIDS patients in rural areas of Mozambique	2023	Karajeanes, E. and Bila, D. and Luis, M. and Tovela, M. and Anjos, C. and Ramanlal, N. and Vaz, P. and Lapao, L. V.	BackgroundMobile health is gradually revolutionizing the way medical care is delivered worldwide. In Mozambique, a country with a high human immunodeficiency virus prevalence, where antiretroviral treatment coverage is 77% accompanied by a 67% of retention rate, the use of mobile health technology may boost the antiretroviral treatment, by delivering care beyond health facilities and reaching und…	Not phone call	47
75	The South African Rea Phela Health Study: A randomized controlled trial of communication retention strategies	2018	Rhyne, James M. and Mumbauer, Alexandra and Rheeder, Paul and Hall, Megan N. and Genkinger, Jeanine and Medina-Marino, Andrew	Epidemiological transitions are occurring throughout Africa. To inform public health programs and policies, longitudinal cohorts investigating non-communicable diseases are needed. However, loss-to-follow up is a major problem. In preparation for a longitudinal study, we conducted a randomized controlled trial to test communication-based retention strategies (message content and delivery methods)…	Not phone call	48
76	The effectiveness of nurse-led group interventions on hypertension lifestyle management: A mixed method study	2022	Nanyonga, Rose Clarke and Spies, Lori A. and Nakaggwa, Florence	Purpose Hypertension is prevalent in Uganda and achieving treatment goals remains a challenge. Our aim was to assess the impact of a bundled nurse-led intervention on hypertension physiologic measures and lifestyle modification, and to explore perceptions of the interventions to enhance sustainability. Design and setting We employed a sequential explanatory mixed-method design. The study was cond…	Not phone call	49
77	Genetic relationship between bacteria isolated from intraoperative air samples and surgical site infections at a major teaching hospital in Ghana	2020	Stauning, M. A. and Bediako-Bowan, A. and Bjerrum, S. and Andersen, L. P. and Andreu-Sanchez, S. and Labi, A-K and Kurtzhals, J. A. L. and Marvig, R. L. and Opintan, J. A.	Background: In low- and middle-income countries (LMICs) the rate of surgical site infections (SSI) is high, leading to negative patient outcomes and excess healthcare costs. A causal relationship between airborne bacteria in the operating room and SSI has not been established, at a molecular or genetic level. We studied the relationship between intraoperative airborne bacteria and bacteria causin…	Not phone call	50
78	Prevalence and characteristics of hearing and vision loss in preschool children from low income South African communities: results of a screening program of 10,390 children	2022	Eksteen, Susan and Eikelboom, Robert H. and Kuper, Hannah and Launer, Stefan and Swanepoel, De Wet	Background The majority of children with sensory impairments live in low- and middle-income countries. More studies of hearing and vision impairment prevalence are needed, in order to generate more accurate estimates of trends in sensory impairments. This study aimed to estimate the prevalence and describe the characteristics of hearing and vision loss among preschool children (4-7 years) in an u…	Not phone call	51
79	Influence of COVID‑19 on the Prognosis and Medication Compliance of Glaucoma Patients in the Nile Delta Region.	2021	Awwad, Mohamed A and Masoud, Mohamed	OBJECTIVE: To assess the influence of the COVID-19 pandemic on the medication adherence and follow-up of glaucoma patients in the Nile Delta region.SETTING: A tertiary care center in the Nile Delta region, Egypt.STUDY DESIGN: An observational, cross-sectional study.PARTICIPANTS: Patients' records (2019-2020; group A) and (2020-2021; group B) were assessed for missed follow-up visits, medication a…	Not phone call	52
80	Stents as sole therapy for oesophageal cancer: a prospective analysis of outcomes after placement	2009	White, Russell E. and Parker, Robert K. and Fitzwater, John W. and Kasepoi, Zachariah and Topazian, Mark	Background Therapies for inoperable oesophageal cancer include chemoradiotherapy and placement of a self-expanding metal stent (SEMS). Few data are available regarding SEMS as sole therapy for patients with inoperable disease who have not already received, or are unfit for, chemoradiotherapy. The aim of this study was to determine survival, adequacy of palliation, and complications after SEMS pla…	Not phone call	53
81	A randomized clinical trial of mobile phone motivational interviewing for alcohol use problems in Kenya	2020	Harder, Valerie S. and Musau, Abednego M. and Musyimi, Christine W. and Ndetei, David M. and Mutiso, Victoria N.	Aim To test the effectiveness of a motivational interviewing (MI) intervention using the mobile phone among adults with alcohol use problems. Design A randomized clinical trial of mobile MI and standard in-person MI with 1- and 6-month follow-up, including a 1-month waitlist control followed by mobile MI. Setting A primary health center in rural Kenya. Participants Three hundred adults screening …	Not phone call	54
82	Loss to Follow-Up of Stable Antiretroviral Therapy Patients in a Decentralized Down-Referral Model of Care in Johannesburg, South Africa	2011	O'Connor, Cara and Osih, Regina and Jaffer, Ambereen	A retrospective record review was conducted for patients down referred to primary health care facilities between 2007 and 2009 to assess the rate and reported reasons for loss to follow-up among stable antiretroviral patients in a down-referral model of care in Johannesburg, South Africa. Missing patients were traced telephonically. Of 3361 patients down referred, 4.11% were lost to follow-up. Mo…	Not phone call	55
83	Joint Modeling of Blood Pressure Measurements and Survival Time to Cardiovascular Disease Complication among Hypertension Patients Follow-up at DebreTabor Hospital, Ethiopia.	2023	Zelelew, Abebe Nega and Workie, Demeke Lakew	Introduction: Hypertension is also referred to as a silent killer and a leading factor for cardiovascular disease complication in the world today. This study aimed to identify the factors that affect longitudinal outcomes and survival time for cardiovascular disease complications among patients with hypertension.Methods: A retrospective cohort study was conducted among a randomly selected sample …	Not phone call	56
84	Patient Representatives' Perspectives on Healthcare at the Time of COVID-19 and Suggestions for Care Redesign After the Pandemic: A Qualitative Study in Twenty-Four Countries	2022	Stamm, Tanja A. and Seidler, Yuki and Andrews, Margaret R. and Eghbali, Mohammad and Kiguli, Juliet and Ritschl, Valentin and Omara, Maisa and Schaffer, Gertraud and Mosor, Erika	Objective: Several comments and recommendations called to embed better the patients' and public voice in healthcare policymaking. Still, no studies captured patients' bottom-up perspectives regarding healthcare at the time of COVID-19 at a micro-level in a range of different countries. We, therefore, explored the perspectives of patient representatives in all six World Health Organisation (WHO) r…	Not phone call	57
85	Novel educational adjuncts for the World Health Organization Basic Emergency Care Course: A prospective cohort study	2020	Straube, Steven and Chang-Bullick, Julia and Nicholaus, Paulina and Mfinanga, Juma and Rose, Christian and Nichols, Taylor and Hackner, Daniel and Murphy, Shelby and Sawe, Hendry and Tenner, Andrea	Introduction: The World Health Organization's (WHO) Basic Emergency Care Course (BEC) is a five day, inperson course covering basic assessment and life-saving interventions. We developed two novel adjuncts for the WHO BEC: a suite of clinical cases (BEC-Cases) to simulate patient care and a mobile phone application (BEC-App) for reference. The purpose was to determine whether the use of these edu…	Not phone call	58
86	Feasibility of a cluster randomized controlled trial on theeffectiveness of peer-led health education interventions to increase uptake of retinal examination for diabetic retinopathy in Kirinyaga, Kenya: a pilot trial.	2020	Mwangi, Nyawira and Bascaran, Covadonga and Ng'ang'a, Mark and Ramke, Jacqueline and Kipturgo, Mathew and Gichuhi, Stephen and Kim, Min and Macleod, David and Moorman, Consuela and Muraguri, David and Gakuo, Esbon and Muthami, Lawrence and Foster, Allen	BACKGROUND: People living with diabetes can reduce their risk of vision loss from diabetic retinopathy by attending screening, which enables early detection and timely treatment. The aim of this pilot trial was to assess the feasibility of a full-scale cluster randomized controlled trial of an intervention to increase uptake of retinal examination in this population, as delivered within existing …	Not phone call	59
87	Investigation and contact tracing of the first cases of COVID-19 in Mozambique, 2020.	2022	Braga, Judite Monteiro and Banze, Auria Ribeiro and Dengo-Baloi, Liliana and Evaristo, Virginia Lara and Rossetto, Erika Valeska and Baltazar, Cynthia Sema	Introduction: contact tracing is an important strategy to interrupt the spread of infectious disease and prevent new cases. After the confirmation of the first positive case of COVID-19 in Mozambique on March 22, 2020, case investigation and contact tracing were immediately initiated, which included clinical and laboratory monitoring of cases and contacts throughout the quarantine period. We aim …	Not phone call	60
88	Mothers' experiences with mHealth intervention for postnatal care utilisation in Nigeria: a qualitative study	2022	Olajubu, Aanuoluwapo Omobolanle and Fajemilehin, Boluwaji Reuben and Olajubu, Temitope Oluwafemi	Background The postnatal period implies a crucial and delicate time for both the mother and the newborn. There is a growing body of evidence that is increasingly pointing to mHealth interventions as a potential tool for improved utilisation of maternal and child health services, including postnatal care. This can promote the health of mother and baby during this delicate period. However, the succ…	Not phone call	61
89	Mobile telephone follow-up assessment of postdischarge death and disability due to trauma in Cameroon: a prospective cohort study	2022	Ding, Kevin and Sur, Patrick J. and Mbianyor, Mbiarikai Agbor and Carvalho, Melissa and Oke, Rasheedat and Dissak-Delon, Fanny Nadia and Signe-Tanjong, Magdalene and Mfopait, Florentine Y. and Essomba, Frank and Mbuh, Golda E. and Mballa, Georges Alain Etoundi and Christie, S. Ariane and Juillard, Catherine and Mefire, Alain Chichom	Objectives In Cameroon, long-term outcomes after discharge from trauma are largely unknown, limiting our ability to identify opportunities to reduce the burden of injury. In this study, we evaluated injury-related death and disability in Cameroonian trauma patients over a 6-month period after hospital discharge. Design Prospective cohort study. Setting Four hospitals in the Littoral and Southwest…	Not phone call	62
90	Lay health worker experiences administering a multi-level combination intervention to improve PMTCT retention	2018	DiCarlo, Abby and Fayorsey, Ruby and Syengo, Masila and Chege, Duncan and Sirengo, Martin and Reidy, William and Otieno, Juliana and Omoto, Jackton and Hawken, Mark P. and Abrams, Elaine J.	Background: The recent scale-up of prevention of mother-to-child transmission of HIV (PMTCT) services has rapidly accelerated antiretroviral therapy (ART) uptake among pregnant and postpartum women in sub-Saharan Africa. The Mother and Infant Retention for Health (MIR4Health) study evaluates the impact of a combination intervention administered by trained lay health workers to decrease attrition …	Not phone call	63
91	Cohort profile: CareConekta: a pilot study of a smartphone application to improve engagement in postpartum HIV care in South Africa	2022	Clouse, Kate and Noholoza, Sandisiwe and Ngcobo, Nkosinathi and Madwayi, Sindiswa and Mrubata, Megan and Camlin, Carol S. and Myer, Landon and Phillips, Tamsin K.	PurposePregnant and postpartum women living with HIV in South Africa are at high risk of dropping out of care, particularly after delivery. Population mobility may contribute to disruptions in HIV care, and postpartum women are known to be especially mobile. To improve engagement in HIV care during the peripartum period, we developed CareConekta, a smartphone application (app) that uses GPS coord…	Not phone call	64
92	Improving the timeliness and completeness of childhood vaccination through color-coded bracelets: a pilot study among Fulani tribe populations in Nigeria.	2023	Yau, Inuwa Barau and Zubair Mustapha, Mahmud and Nwaze, Eric and Nobila, Ouedraogo and Maigoro, Aliyu and Abdullah, Adamu and Gamawa, Adamu and Meissner, Peter and Albrecht, Jahn and Muller, Olaf	Background: Childhood immunization remains one of the most cost-effective public health interventions. Globally, millions of children are not being reached with safe and effective vaccines and Nigeria has the highest number of unprotected children.Objective: The effects of locally adapted interventions on vaccination timeliness and completeness were studied amongst Fulani populations across 6 hea…	Not phone call	65
93	Study protocol: understanding pain after dental procedures, an observational study within the National Dental PBRN	2022	Kalenderian, Elisabeth and White, Joel and Yansane, Alfa-Ibrahim and Urata, Janelle and Holmes, David and Funkhouser, Kimberly and Mungia, Rahma and Xiao, Jin and Rauschenberger, Cindy and Ibarra-Noriega, Ana and Tran, Duong and Rindal, D. Brad and Spallek, Heiko and Walji, Muhammad	BackgroundPatient-reported outcome measures provide an essential perspective on the quality of health care provided. However, how data are collected, how providers value and make sense of the data, and, ultimately, use the data to create meaningful impact all influence the success of using patient-reported outcomes.Objectives The primary objective is to assess post-operative pain experiences by d…	Not phone call	66
94	Effects of a mobile phone short message service on antiretroviral treatment adherence in Kenya (WelTel Kenya1): a randomised trial	2010	Lester, Richard T. and Ritvo, Paul and Mills, Edward J. and Kariri, Antony and Karanja, Sarah and Chung, Michael H. and Jack, William and Habyarimana, James and Sadatsafavi, Mohsen and Najafzadeh, Mehdi and Marra, Carlo A. and Estambale, Benson and Ngugi, Elizabeth and Ball, T. Blake and Thabane, Lehana and Gelmon, Lawrence J. and Kimani, Joshua and Ackers, Marta and Plummer, Francis A.	Background Mobile (cell) phone communication has been suggested as a method to improve delivery of health services. However, data on the effects of mobile health technology on patient outcomes in resource-limited settings are limited. We aimed to assess whether mobile phone communication between health-care workers and patients starting antiretroviral therapy in Kenya improved drug adherence and …	Not phone call	67
95	Impact of a mobile phone-based interactive voice response software on tuberculosis treatment outcomes in Uganda (CFL-TB): a protocol for a randomized controlled trial	2021	Byonanebye, Dathan Mirembe and Mackline, Hope and Sekaggya-Wiltshire, Christine and Kiragga, Agnes N. and Lamorde, Mohammed and Oseku, Elizabeth and King, Rachel and Parkes-Ratanshi, Rosalind	Background: Throughout the last decade, tuberculosis (TB) treatment success has not surpassed 90%, the global target. The impact of mobile health interventions (MHIs) on TB treatment outcomes is unknown, especially in low-and middle-income countries (LMICs). MHIs, including interactive voice response technology (IVRT), may enhance adherence and retention in the care of patients with tuberculosis …	Not phone call	68
96	Scaling up early infant diagnosis of HIV in Rwanda, 2008-2010	2013	Binagwaho, Agnes and Mugwaneza, Placidie and Irakoze, Ange Anitha and Nsanzimana, Sabin and Agbonyitor, Mawuena and Nutt, Cameron T. and Wagner, Claire M. and Rukundo, Alphonse and Ahayo, Anita and Drobac, Peter and Karema, Corine and Hinda, Ruton and Leung, Lucinda and Bandara, Sachini and Chopyak, Elena and Fawzi, Mary C. Smith	More than 390 000 children are newly infected with HIV each year, only 28 per cent of whom benefit from early infant diagnosis (EID). Rwanda's Ministry of Health identified several major challenges hindering EID scale-up in care of HIV-positive infants. It found poor counseling and follow-up by caregivers of HIV-exposed infants, lack of coordination with maternal and child health-care programs, a…	Not phone call	69
97	Qualitative study exploring the feasibility of using medication monitors and a differentiated care approach to support adherence among people receiving TB treatment in South Africa	2023	Mukora, Rachel and Maraba, Noriah and Orrell, Catherine and Jennings, Lauren and Naidoo, Pren and Mbatha, M. Thulani and Velen, Kavindhran and Fielding, Katherine and Charalambous, Salome and Chetty-Makkan, Candice Maylene	ObjectivesThe tuberculosis (TB) MATE study evaluated whether a differentiated care approach (DCA) based on tablet-taking data from Wisepill evriMED digital adherence technology could improve TB treatment adherence. The DCA entailed a stepwise increase in adherence support starting from short message service (SMS) to phone calls, followed by home visits and motivational counselling. We explored fe…	Not phone call	70
98	Impact Of Supply- and Demand-Side Interventions Integrated with Antenatal Care on Use of Maternal Health Services-Western Kenya, 2013-2014	2021	Harvey, R. Reid and Luoto, Jill and Blackstock, Anna and Odhiambo, Aloyce and Oremo, Jared and Nygren, Ben and Fitzpatrick, Megan and Quick, Robert	We evaluated whether antenatal supply-side and demand-side interventions in 10 public health care facilities (HCFs) increased the percentage of women who had four or more antenatal care (ANC4+) visits and HCF deliveries from baseline to follow-up compared with women in 10 public control HCFs in Kenya. We compared maternal registry data during baseline and follow-up periods between public interven…	Not phone call	71
99	MICROS: Asthma Control App for School Adolescents in a Low Resource Setting - A Cluster Randomized Controlled Trial Protocol	2023	Katumba, James Davis and Kirenga, Bruce and Mugagga, Anthony Muwagga and Kalyango, Joan N. and Nantanda, Rebecca and Karamagi, Charles	Introduction: Poor asthma control in adolescents is partly attributed to inadequate asthma education for self-management. This study is set to determine the effectiveness of the "KmAsthma" self-management app in improving the control of asthma among adolescents in a low-resource setting.Methods: The two-arm 6-month cluster randomized controlled trial, will aim at enrolling 120 day scholars aged 1…	Not phone call	72
100	Implementation bottlenecks of real time medication monitoring (evriMED) for improving adherence to anti-TB drugs among people with tuberculosis in Kilimanjaro, Tanzania.	2024	Anenmose Maro, Rehema and Mtenga, Alan and Mtesha, Benson and Wilhelm, Krisanta and Lekashingo, Naomi and Sumari-de Boer, Marion and Ngowi, Kennedy	Introduction: Digital Adherence Tools (DATs), which include real-time medication monitoring and Short Message Service (SMS) reminders, have been reported to improve medication adherence among people with Tuberculosis (TB). Recently, in limited resource settings, DATs have been described as a promising tool to monitor patients' medication behaviour. We aimed to determine implementation bottlenecks…	Not phone call	73
101	A Social Media-Based Support Group for Youth Living With HIV in Nigeria (SMART Connections): Randomized Controlled Trial	2020	Dulli, Lisa and Ridgeway, Kathleen and Packer, Catherine and Murray, Kate R. and Mumuni, Tolulope and Plourde, Kate F. and Chen, Mario and Olumide, Adesola and Ojengbede, Oladosu and McCarraher, Donna R.	Background: Youth living with HIV (YLHIV) enrolled in HIV treatment experience higher loss to follow-up, suboptimal treatment adherence, and greater HIV-related mortality compared with younger children or adults. Despite poorer health outcomes, few interventions target youth specifically. Expanding access to mobile phone technology, in low- and middle-income countries (LMICs) in particular, has i…	Not phone call	74
102	A combination strategy for enhancing linkage to and retention in HIV care among adults newly diagnosed with HIV in Mozambique: study protocol for a site-randomized implementation science study	2014	Elul, Batya and Lahuerta, Maria and Abacassamo, Fatima and Lamb, Matthew R. and Ahoua, Laurence and McNairy, Margaret L. and Tomo, Maria and Horowitz, Deborah and Sutton, Roberta and Mussa, Antonio and Gurr, Danielle and Jani, Ilesh	Background: Despite the extraordinary scale up of HIV prevention, care and treatment services in sub-Saharan Africa (SSA) over the past decade, the overall effectiveness of HIV programs has been significantly hindered by high levels of attrition across the HIV care continuum. Data from "real-life" settings are needed on the effectiveness of an easy to deliver package of services that can improve …	Not phone call	75
103	Effects of Community Health Nurse-Led Intervention on Childhood Routine Immunization Completion in Primary Health Care Centers in Ibadan, Nigeria	2016	Brown, V. B. and Oluwatosin, O. A. and Akinyemi, J. O. and Adeyemo, A. A.	Immunization coverage of vulnerable children is often sub-optimal in many low- and middle-income countries. The use of a reminder/recall (R/R) system has been one of the strategies shown to be effective in improving immunization rates. In the resent study, we evaluated the effect of R/R and Primary Health Care Immunization Providers' Training (PHCIPT) intervention on routine immunization completi…	Not phone call	76
104	Investigating the healthcare-seeking behaviors of mobile phone users to improve cervical cancer screening in rural Uganda	2024	Mwandacha, Nelly and Dau, Hallie and Abomoslim, Maryam and Naguti, Priscilla and Sheehan, Mia and Booth, Amy and Smith, Laurie and Orem, Jackson and Ogilvie, Gina and Nakisige, Carolyn	Objective: Cervical cancer is the leading cause of cancer in low- and middle-income countries, despite being preventable. Uganda, which lacks an effective screening program, has one of the highest global cervical cancer incidence rates. Mobile health (mHealth) technology has the potential to improve healthcare-seeking behaviors and access. The present study describes the connection between mobile…	Not phone call	77
105	Satisfaction of patients with directly observed treatment strategy in Addis Ababa, Ethiopia: A mixed-methods study	2017	Getahun, Belete and Nkosi, Zethu Zerish	BackgroundDirectly observed treatment, short course (DOTS) strategy has been a cornerstone for Tuberculosis (TB) control programs in developing countries. However, in Ethiopia satisfaction level of patients' with TB with the this strategy is not well understood. Therefore, the study aimed to assess the satisfaction level of patients with TB with the DOTS.MethodExplanatory sequential mixed method …	Not phone call	78
106	Evaluation of a community health worker intervention and the World Health Organization's Option B versus Option A to improve antenatal care and PMTCT outcomes in Dar es Salaam, Tanzania: study protocol for a cluster-randomized controlled health systems implementation trial	2014	Sando, David and Geldsetzer, Pascal and Magesa, Lucy and Lema, Irene Andrew and Machumi, Lameck and Mwanyika-Sando, Mary and Li, Nan and Spiegelman, Donna and Mungure, Ester and Siril, Hellen and Mujinja, Phares and Naburi, Helga and Chalamilla, Guerino and Kilewo, Charles and Ekstrom, Anna Mia and Fawzi, Wafaie W. and Baernighausen, Till W.	Background: Mother-to-child transmission of HIV remains an important public health problem in sub-Saharan Africa. As HIV testing and linkage to PMTCT occurs in antenatal care (ANC), major challenges for any PMTCT option in developing countries, including Tanzania, are delays in the first ANC visit and a low overall number of visits. Community health workers (CHWs) have been effective in various s…	Not phone call	79
107	Clinical and Ultrasound Evaluation of Early Threatened Miscarriage to Predict Pregnancy Continuation up to 28 Weeks A Prospective Cohort Study	2020	Shaamash, Ayman H. and Aly, Hany A. and Abdel-Aleem, Mahmoud and Akhnowkh, Seham N.	Objectives (1) To study the predictors of pregnancy continuation up to 28 weeks in first-trimester threatened miscarriage after a single clinical and ultrasound (US) evaluation. (2) To assess the role of both clinical and US predictors in counseling and decreasing repeated emergency follow-up scans.Methods A prospective observational study that included a cohort of 241 patients with threatened mi…	Not phone call	80
108	Mobile health follow-up screening to risk stratify patients in need of further care in a low resource setting: Results from a prospective multisite implementation study	2023	Christie, S. Ariane and Mbianyor, Mbiarikai and Oke, Rasheedat and Dissak-Delon, Fanny and Yakue, Florentine and Essomba, Frank and Mbuh, Golda and Yost, Mark and Dicker, Rochelle and Chichom-Mefire, Alain and Juillard, Catherine	BACKGROUND Routine in-person follow-up for injured patients after hospital discharge is unfeasible in low- and middle-income countries where trauma morbidity and mortality are the highest. Mobile technology screening may facilitate early detection of complications and timely treatment. In this prospective, multisite implementation study, we cross-validate the performance of a cellphone screening …	Not phone call	81
109	Resilience after withdrawing a technology-based medication adherence support intervention from people living with HIV in rural Uganda	2018	Musiimenta, Angella and Atukunda, Esther C. and Tumuhimbise, Wilson and Haberer, Jessica E.	Technology-based interventions for behavior change, such as adherence monitors and SMS text messages, can improve adherence to HIV antiretroviral therapy. It is unclear, however, how the effects of such interventions are maintained when interventions are withdrawn. We explored resiliency of people living with HIV in coping with adherence to antiretroviral therapy (ART) after withdrawing an adhere…	Not phone call	82
110	Smartphone-Based mHealth and Internet of Things for Diabetes Control and Self-Management (Retracted Article)	2021	Mehbodniya, Abolfazl and Kumar, A. Suresh and Rane, Kantilal Pitambar and Bhatia, Komal Kumar and Singh, Bhupesh Kumar	In patients with chronic diseases condition, mobile health monitoring facility proves to play a significant role in providing significant assistance toward personal management. This research examined the use of smartphones by diabetes patients and their intentions to apply them for self-care and monitoring as well as management. This cross-sectional survey-based study was conducted in Jul-Aug 202…	Not phone call	83
111	Electronic and postal reminders for improving immunisation coverage in children: protocol for a systematic review and meta-analysis	2015	Chachou, Martel J. and Mukinda, Fidele K. and Motaze, Villyen and Wiysonge, Charles S.	Introduction Worldwide, suboptimal immunisation coverage causes the deaths of more than one million children under five from vaccine-preventable diseases every year. Reasons for suboptimal coverage are multifactorial, and a combination of interventions is needed to improve compliance with immunisation schedules. One intervention relies on reminders, where the health system prompts caregivers to a…	Not phone call	84
112	Provision and continuation of antiretroviral therapy during acute conflict: the experience of MSF in Central African Republic and Yemen	2018	Ferreyra, Cecilia and O'Brien, Daniel and Alonso, Beatriz and Al-Zomour, Abdulbasset and Ford, Nathan	Background: Unstable settings present challenges for the effective provision of antiretroviral treatment (ART). In this paper, we summarize the experience and results of providing ART and implementing contingency plans during acute instability in the Central African Republic (CAR) and Yemen.Case presentation: In CAR, MSF has provided HIV care in three conflict-affected rural regions; these were p…	Not phone call	85
113	Detention of People Lost to Follow-Up on TB Treatment in Kenya: The Need for Human Rights-Based Alternatives	2016	Mburu, Gitau and Restoy, Enrique and Kibuchi, Evaline and Holland, Paula and Harries, Anthony D.	Adherence to treatment is a key element for global TB control. Public health laws can be used to enforce isolation, adherence, and completion of TB treatment. However, the practical application of public health laws can potentially range from voluntary measures to involuntary detention approaches. This paper explores the potential risks and impacts of using detention approaches to enforce TB trea…	Not phone call	86
114	Context Matters: PrEP Adherence is Associated With Sexual Behavior Among HIV Serodiscordant Couples in East Africa	2017	Haberer, Jessica E. and Ngure, Kenneth and Muwonge, Timothy and Mugo, Nelly and Katabira, Elly and Heffron, Renee and Musinguzi, Nicholas and Bangsberg, David R. and Celum, Connie and Baeten, Jared M. and Partners Mobile Adherence PrEP	Background: Short message service (SMS) surveys are a promising tool for understanding whether preexposure prophylaxis (PrEP) adherence aligns with risk for HIV acquisition-a concept known as prevention-effective adherence.Methods: The Partners Demonstration Project was an open-label study of integrated PrEP and antiretroviral therapy (ART) delivery among high-risk HIV serodiscordant couples in E…	Not phone call	87
115	Understanding Patterns of Social Support and Their Relationship to an ART Adherence Intervention Among Adults in Rural Southwestern Uganda	2017	Atukunda, Esther C. and Musiimenta, Angella and Musinguzi, Nicholas and Wyatt, Monique A. and Ashaba, Justus and Ware, Norma C. and Haberer, Jessica E.	SMS is a widely used technology globally and may also improve ART adherence, yet SMS notifications to social supporters following real-time detection of missed doses showed no clear benefit in a recent pilot trial. We examine the demographic and social-cultural dynamics that may explain this finding. In the trial, 63 HIV-positive individuals initiating ART received a real-time adherence monitor a…	Not phone call	88
116	Cost of using a patient tracer to reduce loss to follow-up and ascertain patient status in a large antiretroviral therapy program in Johannesburg, South Africa	2010	Rosen, Sydney and Ketlhapile, Mpefe	SMS is a widely used technology globally and may also improve ART adherence, yet SMS notifications to social supporters following real-time detection of missed doses showed no clear benefit in a recent pilot trial. We examine the demographic and social-cultural dynamics that may explain this finding. In the trial, 63 HIV-positive individuals initiating ART received a real-time adherence monitor a…	Not phone call	89
117	Status of HIV-infected patients classified as lost to follow up from a large antiretroviral program in southwest Nigeria	2019	Balogun, Mobolanle and Meloni, Seema Thakore and Igwilo, Ugonnaya Ugochinyere and Roberts, Alero and Okafor, Ifeoma and Sekoni, Adekemi and Ogunsola, Folasade and Kanki, Phyllis J. and Akanmu, Sulaimon	BackgroundLoss to follow-up (LTFU) is a term used to classify patients no longer being seen in a clinical care program, including HIV treatment programs. It is unclear if these patients have transferred their care services elsewhere, died, or if there are other reasons for their LTFU. To better understand the status of patients meeting the criteria of LTFU, we traced a sample of HIV-infected pati…	Not phone call	90
118	Phone-based intervention for blood pressure control among Ghanaian stroke survivors: A pilot randomized controlled trial	2019	Sarfo, Fred Stephen and Treiber, Frank and Gebregziabher, Mulugeta and Adamu, Sheila and Nichols, Michelle and Singh, Arti and Obese, Vida and Sarfo-Kantanka, Osei and Sakyi, Asumadu and Adu-Darko, Nyantakyi and Tagge, Raelle and Agyei-Frimpong, Marian and Kwarteng, Naomi and Badu, Elizabeth and Mensah, Nathaniel and Ampofo, Michael and Jenkins, Carolyn and Ovbiagele, Bruce and PINGS Team	Background The potential of mobile-health (mHealth) technology for the management of hypertension among stroke survivors in Africa remains unexplored. We assessed whether an mHealth technology-enabled, nurse-guided intervention initiated among stroke patients within one month of symptom onset is effective in improving their blood pressure (BP) control. Methods A two-arm pilot cluster randomized c…	Not phone call	91
119	Changing Saving and Investment Behaviour: The Impact of Financial Literacy Training and Reminders on Micro-businesses	2018	Abebe, Girum and Tekle, Biruk and Mano, Yukichi	In developing countries, savings is an important financial tool, particularly for micro-business with limited access to credit. However, micro-entrepreneurs often undersave, even when they have some surplus and the desire to save. Knowledge gaps and behavioural biases such as limited attention have been discussed as potential constraints on saving. To test ways to alleviate such constraints, we o…	Not phone call	92
120	Strengthening validity in studies of pelvic floor disorders through qualitative research: an example from Ethiopia	2018	Blystad, Astrid and Rortveit, Guri and Gjerde, Janne Lillelid and Muleta, Mulu and Moland, Karen Marie	This formative qualitative follow-up study addresses validity concerns in the Dabat Incontinence and Prolapse (DABINCOP) study, which aimed to determine the prevalence of pelvic floor disorders in north-west Ethiopia. A pilot study using a questionnaire validated by pelvic exam showed severe underreporting of clinically relevant pelvic organ prolapse (POP). The objective of the follow-up study wa…	Not phone call	93
121	Are missed appointments in an outpatient clinic for adults with congenital heart disease the harbinger for care gaps?	2022	Goossens, Eva and van Deyk, Kristien and Budts, Werner and Moons, Philip	Aims Life-long follow-up is vital for patients with congenital heart disease (CHD) to safeguard longevity. Missing scheduled appointments might be prodromal to subsequent care gaps, but our understanding of their occurrence and impact is limited. This study determined the occurrence and predictors of missed appointments (MA), assess its predictive value for care gaps, and explored if MA or care g…	Not phone call	94
122	Scanty smears associated with initial loss to follow-up in South African tuberculosis patients	2017	Claassens, M. M. and Dunbar, R. and Yang, B. and Lombard, C. J.	BACKGROUND: Smear-positive patients should be started on anti-tuberculosis treatment promptly. However, studies show that up to 38% of diagnosed patients are initial loss to follow-up (LTFU), meaning they do not start treatment after diagnosis. We investigated determinants of initial LTFU at primary health care facilities.DESIGN: In a facility-matched case-control study, health care facilities we…	Not phone call	95
123	Comparison of short messaging service self-reported adherence with other adherence measures in a demonstration project of HIV preexposure prophylaxis in Kenya and Uganda	2018	Musinguzi, Nicholas and Muwonge, Timothy and Ngure, Kenneth and Katabira, Elly and Mugo, Nelly and Burns, Bridget Frances O'Rourke and Baeten, Jared M. and Heffron, Renee and Haberer, Jessica E. and Partners Mobile Adherence PrEP	Objective: Short messaging service (SMS) can collect adherence data on a frequent basis and is relatively anonymous, and therefore could potentially reduce recall and social desirability biases prevalent in other self-reported measures.Methods: We compared SMS self-reported adherence with three self-reported adherence questions (rating of ability to adhere, frequency of doses taken, percentage of…	Not phone call	96
124	Effectiveness of a Lay Counselor-Led Combination Intervention for Retention of Mothers and Infants in HIV Care: A Randomized Trial in Kenya	2019	Fayorsey, Ruby N. and Wang, Chunhui and Chege, Duncan and Reidy, William and Syengo, Masila and Owino, Samuel O. and Koech, Emily and Sirengo, Martin and Hawken, Mark P. and Abrams, Elaine J.	Background: Retention of mothers and infants across the prevention of mother-to-child HIV transmission (PMTCT) continuum remains challenging. We assessed the effectiveness of a lay worker administered combination intervention compared with the standard of care (SOC) on mother-infant attrition.Methods: HIV-positive pregnant women starting antenatal care at 10 facilities in western Kenya were rando…	Not phone call	97
125	Mobile phones as a health communication tool to improve skilled attendance at delivery in Zanzibar: a cluster-randomised controlled trial	2012	Lund, S. and Hemed, M. and Nielsen, B. B. and Said, A. and Said, K. and Makungu, M. H. and Rasch, V.	Please cite this paper as: Lund S, Hemed M, Nielsen B, Said A, Said K, Makungu M, Rasch V. Mobile phones as a health communication tool to improve skilled attendance at delivery in Zanzibar: a cluster-randomised controlled trial. BJOG 2012;119:12561264. Objective To examine the association between a mobile phone intervention and skilled delivery attendance in a resource-limited setting. Design Pr…	Not phone call	98
126	A combination SMS and transportation reimbursement intervention to improve HIV care following abnormal CD4 test results in rural Uganda: a prospective observational cohort study	2015	Siedner, Mark J. and Santorino, Data and Lankowski, Alexander J. and Kanyesigye, Michael and Bwana, Mwebesa B. and Haberer, Jessica E. and Bangsberg, David R.	Background: Up to 50 % of HIV-infected persons in sub-Saharan Africa are lost from care between HIV diagnosis and antiretroviral therapy (ART) initiation. Structural barriers, including cost of transportation to clinic and poor communication systems, are major contributors.Methods: We conducted a prospective, pragmatic, before-and-after clinical trial to evaluate a combination mobile health and t…	Not phone call	99
127	mHealth guideline training for non-communicable diseases in primary care facilities in Nigeria: a mixed methods pilot study	2022	Otu, Akaninyene Asuquo and Effa, Emmanuel E. and Onwusaka, Obiageli and Omoyele, Chiamaka and Arakelyan, Stella and Okuzu, Okey and Walley, John	Objective To pilot the use of a scalable innovative mobile health (mHealth) non-communicable diseases (NCDs) training application for nurses at the primary care level. Design Mixed methods pilot of mHealth training on NCD care for nurses at primary healthcare (PHC) facilities. We provide a descriptive analysis of mHealth training test scores, with trend analysis of blood pressure (BP) control usi…	Not phone call	100
128	Feasibility and Acceptability of Health Communication Interventions Within a Combination Intervention Strategy for Improving Linkage and Retention in HIV Care in Mozambique	2017	Sutton, Roberta and Lahuerta, Maria and Abacassamo, Fatima and Ahoua, Laurence and Tomo, Maria and Lamb, Matthew R. and Elul, Batya	Background: Challenges to ensuring timely linkage to and retention in HIV care are well documented. Combination intervention strategies can be effective in improving the HIV care continuum. Data on feasibility and acceptability of intervention types within intervention packages are limited.Methods: The Engage4Health study assessed the effectiveness of a combination intervention strategy to increa…	Not phone call	101
129	SMS reminders did not improve PrEP adherence in a randomized controlled trial among young Kenyan women	2021	Haberer, J. and Mugo, N. and Bukusi, E. and Pyra, M. and Oware, K. and Kiptinness, C. and Thomas, K. and Garrison, L. and Musinguzi, N. and Morrison, S. and Anderson, P. and Ngure, K. and Baeten, J.		Not phone call	102
130	Effect of mobile-phone messaging on patient and health-worker knowledge and adherence to the isoniazid preventive therapy guideline in HIV clinics in Southeast, Nigeria	2021	Akamike, Ifeyinwa Chizoba and Okedo-Alex, Ijeoma Nkem and Alo, Chihurumnanya and Agu, Adaoha Pearl and Uneke, Chigozie Jesse and Ogbonnaya, Lawrence Ulu	Background HIV-infected persons are at increased risk of developing tuberculosis and Isoniazid preventive therapy has been shown to reduce the occurrence of tuberculosis among this group of persons. M-health technology has been reported to increase both knowledge and implementation of various health services including Isoniazid preventive therapy implementation. This study aimed to determine the …	Not phone call	103
131	Improvements in pediatric and adolescent HIV testing and identification in western Kenya under the Accelerating Children's HIV/AIDS Treatment initiative	2022	Okoko, Nicollate and Mocello, A. Rain and Kadima, Julie and Kulzer, Jayne and Nyanaro, George and Blat, Cinthia and Guze, Mary and Bukusi, Elizabeth A. and Cohen, Craig R. and Abuogi, Lisa and Shade, Starley B.	Pediatric HIV remains a significant global concern, with 160,000 new infections annually. Accelerating Children's HIV/AIDS Treatment (ACT) provided a strategic response to the "treatment gap" for children. We examined whether activities under ACT increased testing and identification of youth living with HIV (YLWH). Family AIDS Care & Education Services implemented ACT across 130 health facilities…	Not phone call	104
132	Cell Phone-Based and Internet-Based Monitoring and Evaluation of the National Antiretroviral Treatment Program During Rapid Scale-Up in Rwanda: TRACnet, 2004-2010	2012	Nsanzimana, Sabin and Ruton, Hinda and Lowrance, David W. and Cishahayo, Shabani and Nyemazi, Jean Pierre and Muhayimpundu, Ribakare and Karema, Corine and Raghunathan, Pratima L. and Binagwaho, Agnes and Riedel, David J.	Background: Monitoring and evaluation of antiretroviral treatment (ART) scale-up has been challenging in resource-limited settings. We describe an innovative cell-phone-based and internet-based reporting system (TRACnet) utilized in Rwanda.Methods: From January 2004 to June 30, 2010, all health facilities with ART services submitted standardized monthly aggregate reports of key indicators. Nation…	Not phone call	105
133	Health workers' experiences, barriers, preferences and motivating factors in using mHealth forms in Ethiopia	2015	Medhanyie, Araya Abrha and Little, Alex and Yebyo, Henock and Spigt, Mark and Tadesse, Kidane and Blanco, Roman and Dinant, Geert-Jan	Background: Mobile health (mHealth) applications, such as innovative electronic forms on smartphones, could potentially improve the performance of health care workers and health systems in developing countries. However, contextual evidence on health workers' barriers and motivating factors that may influence large-scale implementation of such interfaces for health care delivery is scarce.Methods:…	Not phone call	106
134	Women's Use of Information and Communication Technology in Accessing Maternal and Child Health Information in Nigeria	2017	Obasola, Oluwaseun I. and Mabawonku, Iyabo M.	This study investigated the use of information and communication technology (ICT) by women in Nigeria to access maternal and child health (MCH) information, as well as the influence of its use on their health practices. As the relevance of ICT increases as a vital tool for communicating MCH information, an understanding of its use by women to access such information becomes pertinent. A total enu…	Not phone call	107
135	Client Experiences in a Mobile-Phone Counseling Intervention for Enhancing Access to Prevention of Mother To-Child Transmission (PMTCT) Services in Kenya.	2022	Okal, Jerry Okoth and Sarna, Avina and Lango, Daniel and Matheka, James and Owuor, Danmark and Kinywa, Eunice Auma and Kalibala, Sam	Background: The prevention of mother-to-child transmission (PMTCT) is considered one of the most successful HIV prevention strategies in detecting and reducing HIV acquisition in utero or at birth. It is anticipated that with the increasing growth of digital technologies mobile phones can be utilized to enhance PMTCT services by improving provider-client interactions, expanding access to counseli…	Not phone call	108
136	Outcomes of retained and disengaged pregnant women living with HIV in Uganda	2021	Kiragga, Agnes N. and Twinomuhwezi, Ellon and Banturaki, Grace and Achieng, Marion and Nampala, Juliet and Bagaya, Irene and Kigozi, Joanita and Castelnuovo, Barbara and Musick, Beverly S. and Hazra, Rohan and Yiannoutsos, Constantin T. and Wools-Kaloustian, Kara K.	Introduction Loss-to-follow-up among women living with HIV (WLWHIV) may lead to unfavorable outcomes for both mother and exposed infant. This study traced WLWHIV disengaged from care and their infants and compared their outcomes with those retained in care.Methods The study included WLWHIV who initiated ART during pregnancy at six public clinics in Uganda. A woman was defined as disengaged (DW) i…	Not phone call	109
137	Effect of an mHealth intervention on retention in HIV pre-exposure prophylaxis services among female sex workers: Preliminary evidence of the use of the <i>Jichunge</i> app in Dar es Salaam, Tanzania	2023	Mbotwa, Christopher H. and Kazaura, Method R. and Moen, Kare and Lichtwarck, Hanne O. and Leshabari, Melkizedeck T. and Metta, Emmy and Mmbaga, Elia J.	BackgroundMobile health (mHealth) applications have been reported to be effective in promoting access and adherence to health services. However, knowledge about their effect on retention in HIV preventive services among at-risk populations in sub-Saharan Africa is limited. ObjectiveWe aimed to evaluate the effect of the Jichunge mHealth application on retention in HIV pre-exposure prophylaxis (Pr…	Not phone call	110
138	A Pilot Study to Evaluate the Impact of the HIV Infant Tracking System (HITSystem 2.0) on Priority Prevention of Mother-to-Child Transmission (PMTCT) Outcomes	2021	Finocchario-Kessler, Sarah and Brown, Melinda and Maloba, May and Nazir, Niaman and Wexler, Catherine and Goggin, Kathy and Dariotis, Jacinda K. and Mabachi, Natabhona and Lagat, Silas and Koech, Sharon and Gautney, Brad	We assessed the preliminary impact of the adapted HIV Infant Tracking System (HITSystem v2.0) intervention on prevention of mother-to-child transmission (PMTCT) outcomes using a matched cluster randomized design in two Kenyan government hospitals. Between November 2017 and June 2019, n = 157 pregnant women with HIV were enrolled and followed from their first PMTCT appointment until 12-weeks postp…	Not phone call	111
139	Realtime adherence monitoring of antiretroviral therapy among HIV-infected adults and children in rural Uganda	2013	Haberer, Jessica E. and Kiwanuka, Julius and Nansera, Denis and Muzoora, Conrad and Hunt, Peter W. and So, Jacquelyn and O'Donnell, Michael and Siedner, Mark and Martin, Jeffrey N. and Bangsberg, David R.	A real-time wireless electronic adherence monitor (EAM) and weekly self-report of missed doses via interactive voice response (IVR) and short message service (SMS) queries were used to measure anti-retroviral therapy adherence in 49 adults and 46 children in rural Uganda. Median adherence was 89.5% among adults and 92.8% among children by EAM, and 99-100% for both adults and children by IVR/SMS s…	Not phone call	112
140	HIV self-test reporting using mHealth platforms: A pilot study in Johannesburg, South Africa.	2023	Phatsoane Gaven, Mothepane and Quaife, Matthew and Majam, Mohammed and Singh, Leanne and Rhagnath, Naleni and Wonderlik, Theodore and Gumede, Siphamandla Bonga	Background: The main impediment to operational scale-up of HIV self-testing (HIVST) and counselling, is a dearth of information on utilisation, reporting, and linkage to care for HIV-positive individuals. To inform solutions to this issue, this study investigated the utility of self-testers reporting their results using a mobile-health (mHealth) platform, and whether seropositive users linked int…	Not phone call	113
141	Improving Well-Child Visits in Pediatric Primary Care Through Implementation of a Text Message Reminder System	2022	Daniels, HM	… A text message reminder intervention was implemented in a primary care setting to encourage caregivers to schedule wellness visits when they are due. Quantitative data was gathered …	Not phone call	114
142	Improving the failure-to-attend occurrences in an inner-city family medical practice: Utilizing short message system text messaging as a patient reminder system	2015	Leonard, TLS	… (SMS text message reminder) demonstrated a 16.9% missed appointment rate whereas the control … Text4Health: impact of text message reminder–recalls for pediatric and adolescent …	Not phone call	115
143	Increasing influenza vaccination rates by implementing a text message reminder intervention	2019	Doyle, J	… Text message reminder programs for vaccines have been successful in increasing vaccination rates by way of serving as a reminder and recommendation for vaccination (Jacobson …	Not phone call	116
144	The effectiveness of text message reminder-recalls on Human Papilloma Virus vaccination coverage in Georgia	2016	Moon, T and Dally, N and Sloat, B and Bryant, K and Grady, S	… Methods: The text message reminder-recall campaign, aimed at the parents of adolescents 9 … Conclusions: Text message reminder-recalls have a positive effect on HPV vaccine series …	Not phone call	117
145	Development and Evaluation of a Nurse-Practitioner-Directed Text Message Appointment Reminder Process in an Ambulatory Primary Care Clinic	2023	Egeonu, C	… Organizational leadership will consider expanding the text message reminder schema used in this project to other clinics. Finally, the project will be sustained by incorporating the …	Not phone call	118
146	Impact of a Text-Message Reminder System on Appointment Attendance		Famakinwa, O		Not phone call	119
147	The Effects of Text Message Reminder on Blood Donor Show Rate	2009	Thai, P and Williams, M and Fung, MK and Nattress, P and Briggs, B and ...		Not phone call	120
148	Didn't you receive a text message reminder? An investigation of the text message system in an outpatient clinic.	2017	Rasmussen, GV and Madsen, AM and Lemcke, S	Didn't you receive a text message reminder? An investigation of the text message system in an outpatient clinic. — Aarhus University … Didn't you receive a text message reminder? An …	Not phone call	121
149	Patient perspectives on a pre-operative text message reminder of fasting instructions: more than just a reminder to fast!(Sugar-IV Part 2 Study)	2021	Kwong, A and Wu, A		Not phone call	122
150	3 in a population of patients presenting to a pediatric emergency department, is receiving a text message reminder associated with increased follow-up compliance …	2012	Salinero, EA and Cramm, K and Papa, L	… This study evaluated whether a text message reminder to the caregivers after discharge from the pediatric ED improved compliance with recommended primary care follow-up. …	Not phone call	123
151	Extent of and reasons for osteoporosis medication non-adherence among veterans and feasibility of a pilot text message reminder intervention	2021	Sagalla, N and Lee, R and Lyles, K and Vognsen, J and ...	… Additionally, we conducted a pilot text message reminder to determine feasibility in 12 veterans who were initiating or were currently non-adherent to oral bisphosphonates. …	Not phone call	124
152	Does content of text message reminder affect dermatology clinic attendance rate	2020	Saffar, N and Callander, J and Yesudian, PD	Discussion Our study suggests that text message reminders are a cost-effective method of reducing DNA rates. However, trying to “nudge” better behaviour using extra wordings in the …	Not phone call	125
153	Improving adherence to exercise regimens post-MI through a novel text message reminder system	2014	Pandey, AK and Choudhry, NK	IMPROVING ADHERENCE TO EXERCISE REGIMENS POST-MI THROUGH A NOVEL TEXT MESSAGE REMINDER SYSTEM … IMPROVING ADHERENCE TO EXERCISE …	Not phone call	126
154	665–Evaluating the Impact of a Novel, Text Message Reminder and Navigation Tool on the “No-Show” Rate for Patients Undergoing Outpatient …	2019	Campbell, DR and Krueger, K		Not phone call	127
155	Development and pilot testing of a text message vaccine reminder system for use during an influenza pandemic	2018	Lehnert, JD and Shevach, A and Walker, S and Wang, R and ...	… Citation 15 Some participants were instructed to reply to the text-message reminder system … Pandemic Influenza Vaccine Text Message Reminder System (Flu Vax Alert) Message Flow …	Not phone call	128
156	Effects of a short text message reminder system on emergency department length of stay	2012	Kim, MJ and Park, JM and Je, SM and You, JS and Park, YS and ...	PURPOSE: Specialty consultations and waiting for admission to a hospital bed are major contributors to increased length of stay and overcrowding in the emergency department. We …	Not phone call	129
157	Role of text message reminder on oral hygiene maintenance of orthodontic patients	2018	Kumar, GS and Kashyap, A and Raghav, S and Bhardwaj, R and ...	… Aim: This study evaluated the role of text message reminder on oral hygiene of orthodontic … in the study group received one text message reminder every week regarding the oral …	Not phone call	130
158	Does text message reminder help orthodontic patients to wear intra-oral elastics during the treatment	2015	Pinchani, V and Kalia, A and Gupta, G and Mirdehghan, N	… The results of this study suggest that a text message reminder improves elastic wear compliance; it is possible that its effectiveness was simply caused by the extra attention provided to …	Not phone call	131
159	Text Message Reminders to Improve Immunization Appointment Attendance in Alberta, Canada: The Childhood Immunization Reminder Project Pilot Study	2022	MacDonald, SE and Marfo, E and Sell, H and Assi, A and ...	… This study found that parents and staff at the 2 PHCs were highly accepting of the SMS text message reminder system implemented to address the drop in coverage for 18-month …	Not phone call	132
160	Implementation of text message reminder system in the pediatric urgent care to improve compliance with asthma care follow-up	2019	Joo, KR and Brewer, TL and ...	… The implementation of an SMS text message reminder system could improve primary care provider follow-up and reduce urgent care and emergency department utilization for repeated …	Not phone call	133
161	A Novel Text-Message Reminder System to Address Medication Non-Adherence	2015	Pandey, A	… This study tested a novel computer-based text message reminder system to improve adherence to medications. This system proved effective in improving adherence to a placebo in …	Not phone call	134
162	Implementation of a text message reminder service in an independent community pharmacy: A retrospective analysis of time to prescription pickup and satisfaction	2019	Mitrzyk, BM and Bici, A and Barras, M and Holm, J and Marshall, V and ...	… This study showed a statistically significant improvement in time to prescription pickup after incorporation of a mobile text message reminder service. Individuals picked up their …	Not phone call	135
163	Improving attendance at HIV clinic: a quality improvement project using a text message reminder service and analysis of a demographic database to tailor …	2018	Holt, A and Aarsten, J Van and ...		Not phone call	136
164	SMS TEXT MESSAGE REMINDER SERVICE FOR PHENYLKETONURIA PATIENTS TO MONITOR PHENYLALANINE CONCENTRATIONS	2012	Robertson, L and Boocock, S and ...		Not phone call	137
165	Development of automated text-message reminder system to improve uptake of childhood vaccination in North-West, Ethiopia	2019	Hussien, FN and Tilahun, BC and Gelaye, KA and ...	… an automated mobile text message reminder system in the … The text message reminder system has two components: 1. … Conclusion: Text message reminder system has been developed …	Not phone call	138
166	Does Receiving a Text Message Reminder Increase Follow-up Compliance After Discharge From a Pediatric Emergency Department?	2021	Salinero, EA and Ramirez, J and ...	… This study evaluated whether a text message reminder to the caregivers after discharge from the PED improved compliance with recommended primary care follow-up. …	Not phone call	139
167	Effectiveness of mobile phone text message reminder interventions to improve adherence to antiretroviral therapy among adolescents living with HIV: A …	2021	Mehra, N and Tunje, A and Hallström, IK and Jerene, D	… In this study, the effect of a text message reminder intervention on ART adherence in adolescents living with HIV is explored by performing a systematic review and a meta-analysis. A …	Not phone call	140
168	Parental and provider preferences and concerns regarding text message reminder/recall for early childhood vaccinations	2013	Hofstetter, AM and Vargas, CY and Kennedy, A and Kitayama, K and ...	… Provider and staff surveys assessed interest in text message reminder/recall: “Do you support or oppose (“very supportive”, “somewhat supportive”, “somewhat opposed”, “very opposed”…	Not phone call	141
169	Retesting young STI clinic visitors with urogenital Chlamydia trachomatis infection in the Netherlands; response to a text message reminder and reinfection rates: a …	2016	Kampman, CJG and Koedijk, FDH and ...	… In this study, we found that 30.6% (253/828) of the participants responded to the text message reminder by requesting a retest within the period of 5–8 months after initial positive testing. …	Not phone call	142
170	Effectiveness of Text Message Reminder for Improving Compliance to Tuberculosis Drug Consumption: A Systematic Review	2023	Dewi, PA and Ayuningtyas, D	EFFECTIVENESS OF TEXT MESSAGE REMINDER FOR IMPROVING COMPLIANCE TO … EFFECTIVENESS OF TEXT MESSAGE REMINDER FOR IMPROVING COMPLIANCE TO …	Not phone call	143
171	SWAT 109: The effectiveness of a text message reminder which participants can respond to, compared with a 'no reply'text message on questionnaire …	2017	Parker, A and Brealey, S and Sharma, H and Welch, C and Keding, A and ...		Not phone call	144
172	Effectiveness of mobile phone text message reminder on birth preparedness in a rural community in Kenya	2019	Cheptum, J and Omoni, G and Mirie, W	… The study group participants received a verbal message on birth preparedness and a mobile phone text message reminder one month to their expected date of delivery. Follow up was …	Not phone call	145
173	An evaluation of a personalised text message reminder compared to a standard text message on postal questionnaire response rates: an embedded …	2020	Cochrane, A and Welch, C and Fairhurst, C and Cockayne, S and ...	Background: Research outcome data is commonly collected using postal questionnaires; however, poor response can introduce bias and reduce statistical power. Text messaging is …	Not phone call	146
174	A PILOT RANDOMISED CONTROLLED STUDY TO EVALUATE THE IMPACT OF TEXT MESSAGE REMINDER ON INFLUENZA VACCINE UPTAKE IN …	2020	Homaira, N and Chan, M and Prentice, B and ...		Not phone call	147
175	Text message reminder–recall to increase HPV immunization in young HIV-1-infected patients	2017	Keeshin, SW and Feinberg, J	… We found that text message reminder-recall improved HPV immunization uptake in a young, … adults in the general population, text message reminder-recalls should be considered a …	Not phone call	148
176	What is the effect of mobile phone text message reminders on medication adherence among adult type 2 diabetes mellitus patients: a systematic review and meta-analysis of randomized controlled trials.	2023	Belete, Abebe Muche and Gemeda, Belete Negese and Akalu, Tadesse Yirga and Aynalem, Yared Asmare and Shiferaw, Wondimeneh Shibabaw	Background: Globally, type 2 diabetes has become increasing. As little is known about the effect of educational intervention on this population, this systematic review and meta-analysis evaluated the effectiveness of mobile phone text message reminders versus usual care to improve medication adherence among type 2 diabetes mellitus patients. Methods: PubMed, Google Scholar, Cochrane Library, Scop…	Not phone call	149
177	AAP: Text message reminders raise flu vaccination rates.	2022	KREWSON, CELESTE		Not phone call	150
178	Impact of SMS Text Messaging Reminders on Helmet Use Among Motorcycle Drivers in Dar es Salaam, Tanzania: Randomized Controlled Trial.	2022	Campbell, Benjamin and Heitner, Jesse and Mwelelo, Peter Amos and Fogel, Alexis and Mujumdar, Vaidehi and Adams, Lisa V and Boniface, Respicious and Su, Yanfang and Amos Mwelelo, Peter	Background: Road traffic injury is a pressing public health issue in Tanzania. Increasing helmet use among motorcycle drivers can help reduce the burden due to road traffic injuries in the country. Helmet adherence can be supported through mobile health interventions.Objective: The aim of this study is to evaluate the comparative impact of two different types of SMS text messaging reminders on mo…	Not phone call	151
179	An Enhanced SMS Text Message-Based Support and Reminder Program for Young Adults With Type 2 Diabetes (TEXT2U): Randomized Controlled Trial.	2021	Middleton, Timothy and Constantino, Maria and McGill, Margaret and D'Souza, Mario and Twigg, Stephen M and Wu, Ted and Thiagalingam, Aravinda and Chow, Clara and Wong, Jencia	Background: Clinic attendance, metabolic control, engagement in self-management, and psychological health are suboptimal in young-onset (age of onset <40 years) type 2 diabetes.Objective: We examined the effectiveness of an enhanced SMS text message-based support and reminder program in improving clinic attendance, metabolic control, engagement in self-management, and psychological health in youn…	Not phone call	152
180	Effectiveness of Text Message Reminders on Adherence to Inhaled Therapy in Patients With Asthma: Prospective Multicenter Randomized Clinical Trial.	2021	Almonacid, Carlos and Melero, Carlos and Viña, Antolín López and Cisneros, Carolina and Llano, Luis Pérez de and Plaza, Vicente and García-Rivero, Juan Luis and Falcón, Auxiliadora Romero and Ramos, Jacinto and González, Teresa Bazús and Prado, María Andrés and Muriel, Alfonso		Not phone call	153
181	Pre-notification and reminder SMS text messages with behaviourally informed invitation letters to improve uptake of NHS Health Checks: a factorial randomised controlled trial.	2019	Sallis, Anna and Sherlock, Joseph and Bonus, Annabelle and Saei, Ayoub and Gold, Natalie and Vlaev, Ivo and Chadborn, Tim	Background: The NHS Health Check (NHS HC) is a cardiovascular risk assessment to prevent cardiovascular disease. Public Health England (PHE) wants to increase uptake.Methods: We explored the impact of behaviourally informed invitation letters and pre-notification and reminder SMS on uptake of NHS HCs. Patients at 28 General Practices in the London Borough of Southwark who were eligible to receive…	Not phone call	154
182	Evaluating the Effectiveness of Text Messaging and Phone Call Reminders to Minimize No Show at Pediatric Outpatient Clinics in Pakistan: Protocol for a Mixed-Methods Study.	2018	Saeed, Sana and Somani, Noureen and Sharif, Fatima and Kazi, Abdul Momin		Not phone call	155
183	Randomized Controlled Trial of Text Message Reminders for Increasing Influenza Vaccination.	2017	Regan, Annette K. and Bloomfield, Lauren and Peters, Ian and Effler, Paul V.	Purpose: Seasonal influenza vaccine is recommended and funded for groups at higher risk of serious infection, but uptake is suboptimal. We conducted a randomized controlled trial of short message service (SMS) reminders for influenza vaccination.Methods: Six weeks after seasonal influenza vaccinations began, we identified high-risk patients who had a mobile telephone number on record at 10 practi…	Not phone call	156
184	Text message reminders for improving patient appointment adherence in an office-based buprenorphine program: A feasibility study.	2017	Tofighi, Babak and Grazioli, Frank and Bereket, Sewit and Grossman, Ellie and Aphinyanaphongs, Yindalon and Lee, Joshua David	Background and Objectives: Missed visits are common in office-based buprenorphine treatment (OBOT). The feasibility of text message (TM) appointment reminders among OBOT patients is unknown.Methods: This 6-month prospective cohort study provided TM reminders to OBOT program patients (N = 93). A feasibility survey was completed following delivery of TM reminders and at 6 months.Results: Respondent…	Not phone call	157
185	Meta-analysis on the effect of text message reminders for HIV-related compliance.	2017	Mayer, Jonathan E. and Fontelo, Paul	For the treatment of HIV, compliance in regard to appointment attendance and medication usage is critical. Various methods have been attempted to increased HIV care compliance, and a method that has inspired many published studies is text message reminders. We conducted a meta-analysis of the literature from inception through May 2016 using the following databases: Pubmed, Embase, CINAHL, Web of …	Not phone call	158
186	Experiences of Older Adults With Mobile Phone Text Messaging as Reminders of Home Exercises After Specialized Manual Therapy for Recurrent Low Back Pain: A Qualitative Study.	2017	Lilje, Stina Charlotta and Olander, Ewy and Berglund, Johan and Skillgate, Eva and Anderberg, Peter		Not phone call	159
187	Patient preferences and access to text messaging for health care reminders in a safety-net setting.	2017	Zallman, Leah and Bearse, Adriana and West, Catherine and Bor, David and McCormick, Danny	Introduction: Text messaging may be an effective method for providing health care reminders to patients. We aimed to understand patient access to and preferences for receiving health-related reminders via text message among patients receiving care in safety-net hospitals.Materials and Methods: We conducted face-to-face surveys with 793 patients seeking care in three hospital emergency departments…	Not phone call	160
188	Impact of Text Message Reminders on Caregivers' Adherence to a Home Fortification Program Against Child Anemia in Rural Western China: A Cluster-Randomized Controlled Trial.	2016	Huan Zhou and Shuai Sun and Renfu Luo and Sean Sylvia and Ai Yue and Yaojiang Shi and Linxiu Zhang and Medina, Alexis and Rozelle, Scott	Objectives. To test whether text message reminders sent to caregivers improve the effectiveness of a home micronutrient fortification program in western China. Methods.We carried out a cluster-randomized controlled trial in 351 villages (clusters) in Shaanxi Province in 2013 and 2014, enrolling children aged 6 to 12 months. We randomly assigned each village to 1 of 3 groups: free delivery group, …	Not phone call	161
189	A Randomized Controlled Trial of Personalized Text Message Reminders to Promote Medication Adherence Among HIV-Positive Adolescents and Young Adults.	2016	Garofalo, Robert and Kuhns, Lisa and Hotton, Anna and Johnson, Amy and Muldoon, Abigail and Rice, Dion	HIV-positive adolescents and young adults often experience suboptimal medication adherence, yet few interventions to improve adherence in this group have shown evidence of efficacy. We conducted a randomized trial of a two-way, personalized daily text messaging intervention to improve adherence to antiretroviral therapy (ART) among N = 105 poorly adherent HIV-positive adolescents and young adults…	Not phone call	162
190	Text message reminders to increase breast self-awareness practices in young women.	2015	Fernandez Bertulfo, Tara		Not phone call	163
191	journal club. Text message reminders boost Depo-Provera adherence... [including commentary by Michael G Burke].	2015	FREEDMAN, MARIAN		Not phone call	164
192	Use of mobile phone text message reminders in health care services: a narrative literature review.	2014	Kannisto, Kati Anneli and Koivunen, Marita Hannele and Välimäki, Maritta Anneli	Background: Mobile text messages are a widely recognized communication method in societies, as the global penetration of the technology approaches 100% worldwide. Systematic knowledge is still lacking on how the mobile telephone text messaging (short message service, SMS) has been used in health care services.Objective: This study aims to review the literature on the use of mobile phone text mess…	Not phone call	165
193	Retaining Homeless Veterans in Outpatient Care: A Pilot Study of Mobile Phone Text Message Appointment Reminders.	2014	McInnes, D. Keith and Petrakis, Beth Ann and Gifford, Allen L. and Rao, Sowmya R. and Houston, Thomas K. and Asch, Steven M. and O’Toole, Thomas P.	Objectives. We examined the feasibility of using mobile phone text messaging with homeless veterans to increase their engagement in care and reduce appointment no-shows. Methods. We sent 2 text message reminders to participants (n = 20) before each of their outpatient appointments at an urban Veterans Affairs medical center. Evaluation included pre- and postsurvey questionnaires, open-ended quest…	Not phone call	166
194	Use of Text-Message Reminders to Improve Participation in a Population-Based Breast Cancer Screening Program.	2014	Vidal, C. and Garcia, M. and Benito, L. and Milà, N. and Binefa, G. and Moreno, V.		Not phone call	167
195	Influenza Vaccine Text Message Reminders for Urban, Low-Income Pregnant Women: A Randomized Controlled Trial.	2014	Stockwell, Melissa S. and Westhoff, Carolyn and Kharbanda, Elyse Olshen and Vargas, Celibell Y. and Camargo, Stewin and Vawdrey, David K. and CastaÃ±o, Paula M.	Objectives. We evaluated the impact of influenza vaccine text message reminders in a low-income obstetric population. Methods. We conducted a randomized controlled trial that enrolled 1187 obstetric patients from 5 community-based clinics in New York City. The intervention group received 5 weekly text messages regarding influenza vaccination starting mid-September 2011 and 2 text message appointm…	Not phone call	168
196	Text4Health: Impact of Text Message Reminder-Recalls for Pediatric and Adolescent Immunizations.	2012	Stockwell, Melissa S. and Kharbanda, Elyse Olshen and Martinez, Raquel Andres and Lara, Marcos and Vawdrey, David and Natarajan, Karthik and Rickert, Vaughn I.	Objectives. We conducted 2 studies to determine the impact of text message immunization reminder-recalls in an urban, low-income population. Methods. In 1 study, text message immunization reminders were sent to a random sample of parents (n=195) whose children aged 11 to 18 years needed either or both meningococcal (MCV4) and tetanus-diphtheria-acellular pertussis (Tdap) immunizations. We compare…	Not phone call	169
197	Would daily text-message reminders improve oral contraceptive adherence?	2010			Not phone call	170
198	USING TEXT MESSAGING TO CONTACT DIFFICULT-TO-REACH STUDY PARTICIPANTS.	2010	Maher, Julie E. and Pranian, Kathryn and Drach, Linda and Rumptz, Maureen and Casciato, Carol and Guernsey, Jessica and Kharbanda, Elyse Olshen and Stockwell, Melissa S. and Fox, Harrison W. and Rickert, Vaughn I.		Not phone call	171
199	Text messages as a reminder aid and educational tool in adults and adolescents with atopic dermatitis: a pilot study.	2010	Pena-Robichaux V and Kvedar JC and Watson AJ and Furue M	Optimal management of atopic dermatitis (AD) requires patients to adhere to self-care behaviors. Technologies, such as cell phones, have been widely adopted in the USA and have potential to reinforce positive health behaviors. We conducted a pilot study with 25 adolescents and adults age 14 years and older [mean 30.5 yrs, SD 13.4] with AD. Daily text messages (TMs) that provided medication remind…	Not phone call	172
200	Impact of an Automated Text and Phone Call Post-Discharge Follow-up Program on Patient Satisfaction Scores and 30-day Hospital Readmission Among Adult …	2023	Clarke, M	… Patients who answered negatively in the automated phone call follow-up were more likely to be readmitted than patients who reported a positive self-assessment. …	Not phone call	173
201	Mobile phone text messaging for promoting adherence to anti-tuberculosis treatment: a systematic review.	2013	Nglazi MD and Bekker LG and Wood R and Hussey GD and Wiysonge CS	BACKGROUND: Mobile phone text messaging (SMS) has the potential to promote adherence to tuberculosis treatment. This systematic review aims to synthesize current evidence on the effectiveness of SMS interventions in improving patients' adherence to tuberculosis treatment. METHODS: We searched electronic databases (PubMed, EMBASE, Science Citation Index), reference lists of relevant articles, conf…	Not phone call	174
202	Feasibility of SMS booster for alcohol reduction in injury patients in Tanzania.	2022	Staton CA and Minnig MC and Phillips AJ and Kozhumam AS and Pesambili M and Suffoletto B and Mmbaga BT and Ngowi K and Vissoci JRN	Alcohol use is associated with 3 million annual deaths globally. Harmful alcohol use, which is associated with a high burden of disease in low- and middle-income countries (LMICs), often increases the probability of traumatic injury. Treatments for harmful alcohol use in LMICs, such as Tanzania, lack trained personnel and adequate infrastructure. The aim of this study was to assess the feasibilit…	Not phone call	175
203	Cell phone short messaging service (SMS) for HIV/AIDS in South Africa: a literature review.	2010	Mukund Bahadur KC and Murray PJ	The HIV/AIDS pandemic is one of the most serious threats to global health. HIV/AIDS is a chronic illness, requiring patient empowerment to enhance adherence to treatment regimes if it is to be managed effectively. While healthcare costs are rising, people still have expectations of high-quality care. This literature review-based study explored the use of cell phone (mobile phone) short messaging …	Not phone call	176
204	Acceptability of text messages and knowledge change for cervical cancer screening: a Tanzanian mixed methods study.	2022	Løkke KF and Rasch V and Mwaiselage J and Gammeltoft T and Linde DS	OBJECTIVES: To investigate the acceptability of a text message intervention and evaluate if text messages could increase knowledge of cervical cancer and screening. DESIGN: This study was a substudy of a randomised controlled trial that used a mixed methods research design combining a quantitative questionnaire dataset and qualitative interview data. A before and after assessment was made of ques…	Not phone call	177
205	Text message reminders and peer education increase HIV and Syphilis testing among female sex workers: a pilot quasi-experimental study in Uganda.	2021	Muhindo R and Mujugira A and Castelnuovo B and Sewankambo NK and Parkes-Ratanshi R and Kiguli J and Tumwesigye NM and Nakku-Joloba E	BACKGROUND: Globally, female sex workers (FSW) are disproportionately affected by HIV and other sexually transmitted infections (STIs). However, uptake of STI and HIV testing services among FSW in sub-Saharan Africa remains low. We aimed to assess the effect of FSW-led peer education and text message reminders on 3-monthly syphilis and HIV testing among FSW in Uganda. METHODS: Between September 2…	Not phone call	178
206	Feasibility and efficacy of text messaging to promote care among trauma patients screened for HIV at an urban emergency department in Tanzania.	2021	Hyuha GM and Sawe HR and Kilindimo S and Mussa RY and Gulamhussein MA and Rwegoshora SS and Shayo F and Mdundo W and Mfinanga JA and Weber EJ	BACKGROUND: Due to the high prevalence of human immunodeficiency virus (HIV) in Tanzania, provider-initiated HIV testing for patients attending any health care setting is recommended. However, follow-up and linkage to care by those tested remain poor. We determined the feasibility and efficacy of text messaging to promote follow-up among otherwise healthy trauma patients who underwent provider-in…	Not phone call	179
207	Impact of mobile phone text messaging intervention on adherence among patients with diabetes in a rural setting: A randomized controlled trial.	2020	Owolabi EO and Goon DT and Ajayi AI	BACKGROUND: Nonadherence to prescribed therapy is a significant challenge at the primary healthcare level of South Africa. There are documented evidence of the potential impact of mobile health technology in improving adherence and compliance to treatment. This study assessed the effect of unidirectional text messaging on adherence to dietary and activity regimens among adults living with diabete…	Not phone call	180
208	Process evaluation of a brief messaging intervention to improve diabetes treatment adherence in sub-Saharan Africa.	2021	Leon N and Namadingo H and Cooper S and Bobrow K and Mwantisi C and Nyasulu M and Sicwebu N and Crampin A and Levitt N and Farmer A	BACKGROUND: The SMS text Adherence suppoRt for people with type 2 diabetes (StAR2D) intervention is a pragmatic randomised controlled trial, testing the effectiveness of brief text messaging for improving clinical outcomes and medication adherence. The intervention did not impact glycaemic control. We conducted a pre-and post-trial process evaluation alongside the StAR2D study in Malawi and South…	Not phone call	181
209	Evaluating a Mobile Phone-Delivered Text Message Reminder Intervention to Reduce Infant Vaccination Dropout in Arua, Uganda: Protocol for a Randomized Controlled Trial.	2021	Ehlman DC and Magoola J and Tanifum P and Wallace AS and Behumbiize P and Mayanja R and Luzze H and Yukich J and Daniels D and Mugenyi K and Baryarama F and Ayebazibwe N and Conklin L	BACKGROUND: Globally, suboptimal vaccine coverage is a public health concern. According to Uganda's 2016 Demographic and Health Survey, only 49% of 12- to 23-month-old children received all recommended vaccinations by 12 months of age. Innovative ways are needed to increase coverage, reduce dropout, and increase awareness among caregivers to bring children for timely vaccination. OBJECTIVE: This …	Not phone call	182
210	Exploring the feasibility of using mobile phones to improve the management of clients with cervical cancer precursor lesions.	2019	Moodley J and Constant D and Botha MH and van der Merwe FH and Edwards A and Momberg M	BACKGROUND: Cancer screening programs hold much potential for reducing the cervical cancer disease burden in developing countries. The aim of this study was to determine the feasibility of mobile health (mHealth) phone technology to improve management and follow-up of clients with cervical cancer precursor lesions. METHODS: A sequential mixed methods design was employed for this study. Quantitati…	Not phone call	183
211	Treatment initiation among tuberculosis patients: the role of short message service (SMS) technology and Ward-based outreach teams (WBOTs).	2022	Mwansa-Kambafwile JRM and Chasela C and Levin J and Ismail N and Menezes C	BACKGROUND: In South Africa, tuberculosis (TB) is a public health problem with treatment initiation failure rates varying between 14.9 and 25%. Lack of proper provider/patient communication on next steps after testing, not being aware that results are ready; and other competing priorities are some of the reasons for this failure. We aimed to assess the effectiveness of Short Message Service (SMS)…	Not phone call	184
212	Lockdown-Associated Hunger May Be Affecting Breastfeeding: Findings from a Large SMS Survey in South Africa.	2021	Sayed N and Burger R and Harper A and Swart EC	The impact that the COVID-19 pandemic has had, and will continue to have, on food security and child health is especially concerning. A rapid, Short Message Service (SMS) Maternal and Child Health survey was conducted in South Africa in June 2020 (n = 3140), with a follow-up in July 2020 (n = 2287). This was a national cross-sectional survey conducted among pregnant women and mothers registered w…	Not phone call	185
213	Trajectories of women's physical and psychosocial health following obstetric fistula repair in Uganda: a longitudinal study.	2019	El Ayadi AM and Barageine J and Korn A and Kakaire O and Turan J and Obore S and Byamugisha J and Lester F and Nalubwama H and Mwanje H and Tripathi V and Miller S	OBJECTIVES: To explore trajectories of physical and psychosocial health, and their interrelationship, among women completing fistula repair in Uganda for 1 year post-surgery. METHODS: We recruited a 60-woman longitudinal cohort at surgical hospitalisation from Mulago Hospital in Kampala Uganda (Dec 2014-June 2015) and followed them for 1 year. We collected survey data on physical and psychosocial…	Not phone call	186
214	The feasibility, acceptability, and preliminary impact of real-time monitors and SMS on tuberculosis medication adherence in southwestern Uganda: Findings from a mixed methods pilot randomized controlled trial.	2023	Musiimenta A and Tumuhimbise W and Atukunda EC and Mugaba AT and Musinguzi N and Muzoora C and Bangsberg D and Davis JL and Haberer JE	We conducted a pilot randomized controlled trial among patients initiating treatment for drug-sensitive tuberculosis (TB). Participants received real-time electronic adherence monitors and were randomized (1:1:1) to: (i) daily SMS (reminders to TB patients and notifications to social supporters sent daily for 3 months, then triggered by late or missed dosing for 3 months); (ii) weekly SMS (remind…	Not phone call	187
215	Acceptability and feasibility of a mobile health application for enhancing public private mix for TB care among healthcare Workers in Southwestern Uganda.	2023	Tumuhimbise W and Atwine D and Kaggwa F and Musiimenta A	BACKGROUND: Mobile health interventions can potentially enhance public-private linkage for tuberculosis care. However, evidence about their acceptability and feasibility is lacking. This study sought to assess the initial acceptability and feasibility of a mobile health application for following up on presumptive tuberculosis patients referred from private to public hospitals. Twenty-two healthca…	Not phone call	188
216	Stakeholders' Perceptions of Benefits of and Barriers to Using Video-Observed Treatment for Monitoring Patients With Tuberculosis in Uganda: Exploratory Qualitative Study.	2021	Sekandi JN and Kasiita V and Onuoha NA and Zalwango S and Nakkonde D and Kaawa-Mafigiri D and Turinawe J and Kakaire R and Davis-Olwell P and Atuyambe L and Buregyeya E	BACKGROUND: Nonadherence to treatment remains a barrier to tuberculosis (TB) control. Directly observed therapy (DOT) is the standard for monitoring adherence to TB treatment worldwide, but its implementation is challenging, especially in resource-limited settings. DOT is labor-intensive and inconvenient to both patients and health care workers. Video DOT (VDOT) is a novel patient-centered altern…	Not phone call	189
217	Mobile Health Hearing Aid Acclimatization and Support Program in Low-Income Communities: Feasibility Study.	2023	Frisby C and Eikelboom RH and Mahomed-Asmail F and Kuper H and Moore DR and de Kock T and Manchaiah V and Swanepoel W	BACKGROUND: The most common management option for hearing loss is hearing aids. In addition to devices, patients require information and support, including maintenance and troubleshooting. Mobile health (mHealth) technologies can support hearing aid management, acclimatization, and use. This study developed an mHealth acclimatization and support program for first-time hearing aid users and subseq…	Not phone call	190
218	Cost-effectiveness analysis of two-way texting for post-operative follow-up in Zimbabwe's voluntary medical male circumcision program.	2020	Babigumira JB and Barnhart S and Mendelsohn JM and Murenje V and Tshimanga M and Mauhy C and Holeman I and Xaba S and Holec MM and Makunike-Chikwinya B and Feldacker C	OBJECTIVE: Although adverse events (AEs) following voluntary medical male circumcision (VMMC) are rare, their prompt ascertainment and management is a marker of quality care. The use of two-way text messaging (2wT) for client follow-up after VMMC reduces the need for clinic visits (standard of care (SoC)) without compromising safety. We compared the cost-effectiveness of 2wT to SoC for post-VMMC …	Not phone call	191
219	Development, Implementation, and Process Evaluation of Bukhali: An Intervention from Preconception to Early Childhood.	2023	Draper CE and Thwala N and Slemming W and Lye SJ and Norris SA	The Healthy Life Trajectories Initiative, an international consortium developed in partnership with the World Health Organization, is addressing childhood obesity from a life-course perspective. It hypothesises that an integrated complex intervention from preconception, through pregnancy, infancy and early childhood, will reduce childhood adiposity and non-communicable disease risk, and improve c…	Not phone call	192
220	Challenges and solutions implementing an SMS text message-based survey CASI and adherence reminders in an international biomedical HIV PrEP study (MTN 017).	2018	Brown W 3rd and Giguere R and Sheinfil A and Ibitoye M and Balan I and Ho T and Brown B and Quispe L and Sukwicha W and Lama JR and Carballo-Diéguez A and Cranston RD	BACKGROUND: We implemented a text message-based Short Message Service computer-assisted self-interviewing (SMS-CASI) system to aid adherence and monitor behavior in MTN-017, a phase 2 safety and acceptability study of rectally-applied reduced-glycerin 1% tenofovir gel compared to oral emtricitabine/tenofovir disoproxil fumarate tablets. We sought to implement SMS-based daily reminders and product…	Not phone call	193
221	Assessing the challenges to women's access and implementation of text messages for nutrition behaviour change in rural Tanzania.	2021	Rothstein JD and Klemm R and Niyeha D and Smith E and Nordhagen S	OBJECTIVE: This process evaluation aimed to understand factors affecting the implementation of a government-sponsored short message service (SMS) programme for delivering nutrition information to rural populations, including message access, acceptability and putting messages into action. DESIGN: The study was nested within a larger randomised controlled trial. Cross-sectional data collection incl…	Not phone call	194
222	Use of mHealth Solutions for Improving Access to Adolescents' Sexual and Reproductive Health Services in Resource-Limited Settings: Lessons From Zimbabwe.	2021	Dhakwa D and Mudzengerere FH and Mpofu M and Tachiwenyika E and Mudokwani F and Ncube B and Pfupajena M and Nyagura T and Ncube G and Tafuma TA	Background: Gaps still exist in reducing new HIV infections among adolescent girls and young women (AGYW) aged 10-24 years. High Internet coverage and mobile phone penetration rates present opportunities for the use of mobile health (mHealth) to support access to health services. We present results of an FHI 360 and Zimbabwe Health Interventions-implemented mHealth intervention for reproductive h…	Not phone call	195
223	Implementation of Electronic Adherence Monitors and Associated Interventions for Routine HIV Antiretroviral Therapy in Uganda: Promising Findings.	2022	Haberer JE and Baijuka R and Tumuhairwe JB and Tindimwebwa EB and Tinkamanyire J and Tuhanamagyezi E and Musoke L and Garrison LE and DelSignore M and Musinguzi N and Asiimwe S	BACKGROUND: High, sustained adherence is critical for achieving the individual and public health benefits of HIV antiretroviral therapy (ART). Electronic monitors provide detailed adherence information and can enable real-time interventions; however, their use to date has largely been confined to research. This pilot study (NCT03825952) sought to understand feasibility and acceptability a relativ…	Not phone call	196
224	Short message service (SMS)-based intervention to improve treatment adherence among HIV-positive youth in Uganda: focus group findings.	2015	Rana Y and Haberer J and Huang H and Kambugu A and Mukasa B and Thirumurthy H and Wabukala P and Wagner GJ and Linnemayr S	This paper presents one of the first qualitative studies to discuss programmatic barriers to SMS-based interventions for HIV-positive youth and discusses pathways through which youth perceive them to work. We conducted six focus groups with 20 male and 19 female HIV-positive youths in two clinics in Kampala, Uganda. We find that youth commonly use SMS as over 90% of this study's youths knew how t…	Not phone call	197
225	Text Messaging for Improving Antiretroviral Therapy Adherence: No Effects After 1 Year in a Randomized Controlled Trial Among Adolescents and Young Adults.	2017	Linnemayr S and Huang H and Luoto J and Kambugu A and Thirumurthy H and Haberer JE and Wagner G and Mukasa B	OBJECTIVES: To assess the effectiveness of Short Message Service (SMS) reminder messages on antiretroviral and cotrimoxazole prophylaxis adherence among HIV-positive youths as well as the relative effectiveness of SMS with and without a response option. METHODS: Eligible HIV-positive patients aged 15 to 22 years at 2 HIV clinics in Kampala, Uganda, participated in a year-long parallel individual-…	Not phone call	198
226	Findings from home-based HIV testing and facilitated linkage after scale-up of test and treat in rural South Africa: young people still missing.	2019	Baisley KJ and Seeley J and Siedner MJ and Koole K and Matthews P and Tanser F and Bärnighausen T and Smit T and Gareta D and Dlamini S and Herbst K and Hm Y and Cc I and Hy K and D P and M S	OBJECTIVES: The aim of the study was to estimate rates of linkage to HIV care and antiretroviral treatment (ART) initiation after the introduction of home-based HIV counselling and testing (HBHCT) and telephone-facilitated support for linkage in rural South Africa. METHODS: A population-based prospective cohort study was carried out in KwaZulu Natal, South Africa. All residents aged ≥ 15 years we…	Not phone call	199
227	Preventing Bloodstream Infections and Death in Zambian Neonates: Impact of a Low-cost Infection Control Bundle.	2019	Mwananyanda L and Pierre C and Mwansa J and Cowden C and Localio AR and Kapasa ML and Machona S and Musyani CL and Chilufya MM and Munanjala G and Lyondo A and Bates MA and Coffin SE and Hamer DH	BACKGROUND: Sepsis is a leading cause of neonatal mortality in low-resource settings. As facility-based births become more common, the proportion of neonatal deaths due to hospital-onset sepsis has increased. METHODS: We conducted a prospective cohort study in a neonatal intensive care unit in Zambia where we implemented a multifaceted infection prevention and control (IPC) bundle consisting of I…	Not phone call	200
228	Retention in HIV Care Among HIV-Seropositive Pregnant and Postpartum Women in Uganda: Results of a Randomized Controlled Trial.	2020	Sabin LL and Halim N and Hamer DH and Simmons EM and Jonnalagadda S and Larson Williams A and Chemusto H and Gifford AL and Bonawitz R and Aroda P and DeSilva M and Gasuza J and Mukasa B and Messersmith LJ	We tested an intervention that aimed to increase retention in antiretroviral therapy (ART) among HIV-positive pregnant and postpartum women, a population shown to be vulnerable to poor ART outcomes. 133 pregnant women initiating ART at 2 hospitals in Uganda used real time-enabled wireless pill monitors (WPM) for 1 month, and were then randomized to receive text message reminders (triggered by lat…	Not phone call	201
229	Initial loss to follow up among tuberculosis patients: the role of Ward-Based Outreach Teams and short message service (SMS) technology (research proposal).	2019	Mwansa-Kambafwile JRM and Chasela C and Ismail N and Menezes C	INTRODUCTION: Tuberculosis (TB) is a problem in South Africa. Initial loss to follow up (LTFU) among TB patients is high varying between 14.9 and 18%. Some of the reasons for this are: lack of proper communication between patient and staff on next steps after testing, not aware that results are ready; and other competing priorities. Receiving reminder messages that result is ready is an intervent…	Not phone call	202
230	Short Message Service (SMS) Surveys Assessing Pre-exposure Prophylaxis (PrEP) Adherence and Sexual Behavior are Highly Acceptable Among HIV-Uninfected Members of Serodiscordant Couples in East Africa: A Mixed Methods Study.	2019	Muwonge TR and Ngure K and Katabira E and Mugo N and Kimemia G and Burns BFO and Musinguzi N and Bambia F and Baeten JM and Heffron R and Haberer JE	Short message service (SMS) surveys are a promising data collection method and were used to measure sexual behavior and adherence to HIV pre-exposure prophylaxis (PrEP) among HIV-uninfected partners of serodiscordant couples enrolled in a sub-study of the Partners Demonstration Project (an open-label study of integrated antiretroviral therapy and PrEP for HIV prevention in Kenya and Uganda). Ques…	Not phone call	203
231	Post-stroke social networks, depressive symptoms, and disability in Tanzania: A prospective study.	2018	Saadi A and Okeng'o K and Biseko MR and Shayo AF and Mmbando TN and Grundy SJ and Xu A and Parker RA and Wibecan L and Iyer G and Onesmo PM and Kapina BN and Regenhardt RW and Mateen FJ	Background Evidence suggests that social networks improve functional recovery after stroke, but this work has not been extended to low- and middle-income countries (LMICs). Post-stroke depression interferes with functional outcome but is understudied in LMICs. Aims To determine the relationships between social networks, disability, and depressive symptoms in patients surviving 90-days post-stroke…	Not phone call	204
232	Hypertension Health Promotion via Text Messaging at a Community Health Center in South Africa: A Mixed Methods Study.	2016	Hacking D and Haricharan HJ and Brittain K and Lau YK and Cassidy T and Heap M	BACKGROUND: The use of mobile phones to deliver health care (mHealth) is increasing in popularity due to the high prevalence of mobile phone penetration. This is seen in developing countries, where mHealth may be particularly useful in overcoming traditional access barriers. Non-communicable diseases may be particularly amenable to mHealth interventions, and hypertension is one with an escalating…	Not phone call	205
233	Implementation and effectiveness of evriMED with short messages service (SMS) reminders and tailored feedback compared to standard care on adherence to treatment among tuberculosis patients in Kilimanjaro, Tanzania: proposal for a cluster randomized controlled trial.	2019	Sumari-de Boer M and Pima FM and Ngowi KM and Chelangwa GM and Mtesha BA and Minja LM and Semvua HH and Mpagama S and Mmbaga BT and Nieuwkerk PT and Aarnoutse RE	BACKGROUND: Adherence to tuberculosis (TB) treatment is challenging because of many factors. The World Health Organization has recommended the use of digital adherence monitoring technologies in its End TB Strategy. However, evidence on improving adherence is limited. EvriMED is a real-time medication-monitoring device which was found to be feasible and acceptable in a few studies in Asia. In Tan…	Not phone call	206
234	SMS behaviour change communication and eVoucher interventions to increase uptake of cervical cancer screening in the Kilimanjaro and Arusha regions of Tanzania: a randomised, double-blind, controlled trial of effectiveness.	2019	Erwin E and Aronson KJ and Day A and Ginsburg O and Macheku G and Feksi A and Oneko O and Sleeth J and Magoma B and West N and Marandu PD and Yeates K	BACKGROUND: Cervical cancer, although almost entirely preventable through cervical cancer screening (CCS) and human papillomavirus vaccination, is the leading cause of cancer deaths among women in Tanzania. Barriers to attending CCS include lack of awareness of CCS, affordability concerns regarding screening and travel cost. We aimed to compare the effectiveness of SMS (short message service) beh…	Not phone call	207
235	Feasibility of Using Short Message Service and In-Depth Interviews to Collect Data on Contraceptive Use Among Young, Unmarried, Sexually Active Men in Moshi, Tanzania, and Addis Ababa, Ethiopia: Mixed Methods Study With a Longitudinal Follow-Up.	2019	Pima FM and Oshosen M and Ngowi KM and Habte BM and Maro E and Teffera BE and Kisigo G and Swai IU and Msangi SS and Ermias A and Mmbaga BT and Both R and Sumari-de Boer M	BACKGROUND: Data on contraceptive needs and use among young unmarried men are limited. Conventional ways of data collection may lead to limited and unreliable information on contraceptive use due to sensitivity of the topic, as many young men feel ashamed to discuss their behavior of using contraceptives. As short message service (SMS) is anonymous and a commonly used means of communication, we b…	Not phone call	208
236	Improving health worker performance through text messaging: A mixed-methods evaluation of a pilot intervention designed to increase coverage of intermittent preventive treatment of malaria in pregnancy in West Nile, Uganda.	2018	Rassi C and Gore-Langton GR and Gidudu Walimbwa B and Strachan CE and King R and Basharat S and Christiansen-Jucht C and Graham K and Gudoi SS	Poor health worker performance is a well-documented obstacle to quality service provision. Due to the increasingly widespread availability of mobile devices, mobile health (mHealth) has received growing attention as a service improvement tool. This pilot study explored feasibility, acceptability and outcomes of an mHealth intervention designed to increase coverage of intermittent preventive treat…	Not phone call	209
237	Updating vital status by tracking in the community among patients with epidemic Kaposi sarcoma who are lost to follow-up in sub-Saharan Africa.	2017	Semeere A and Freeman E and Wenger M and Glidden D and Bwana M and Kanyesigye M and Asirwa FC and Rotich E and Busakhala N and Oga E and Jedy-Agba E and Kwaghe V and Iregbu K and Adebamowo C and Jaquet A and Dabis F and Phiri S and Bohlius J and Egger M and Yiannoutsos CT and Wools-Kaloustian K and Martin J	BACKGROUND: Throughout most of sub-Saharan Africa (and, indeed, most resource-limited areas), lack of death registries prohibits linkage of cancer diagnoses and precludes the most expeditious approach to determining cancer survival. Instead, estimation of cancer survival often uses clinical records, which have some mortality data but are replete with patients who are lost to follow-up (LTFU), som…	Not phone call	210
238	Developing a patient-centered community-based model for management of multi-drug resistant tuberculosis in Uganda: a discrete choice experiment.	2022	Makabayi-Mugabe R and Musaazi J and Zawedde-Muyanja S and Kizito E and Namwanje H and Aleu P and Charlet D and Freitas Lopez DB and Brightman H and Turyahabwe S and Nkolo A	BACKGROUND: The advent of all-oral regimens for the management of multi-drug resistant tuberculosis (MDR-TB) makes the implementation of community-based directly observed therapy (CB-DOT) a possibility for this group of patients. We set out to determine patient preferences for different attributes of a community-based model for the management of MDR-TB in Uganda. METHODS: The study was conducted …	Not phone call	211
239	"Endless opportunities": A qualitative exploration of facilitators and barriers to scale-up of two-way texting follow-up after voluntary medical male circumcision in Zimbabwe.	2024	Elkins C and Kokera S and Vumbugwa P and Gavhera J and West KM and Wilson K and Makunike-Chikwinya B and Masimba L and Holec M and Barnhart S and Matinu S and Wassuna B and Feldacker C	In Zimbabwe, the ZAZIC consortium employs two-way, text-based (2wT) follow-up to strengthen post-operative care for voluntary medical male circumcision (VMMC). 2wT scaled nationally with evidence of client support and strengthened follow-up. However, 2wT uptake among healthcare providers remains suboptimal. Understanding the gap between mobile health (mHealth) potential for innovation expansion a…	Not phone call	212
240	Test and Treat TB: a pilot trial of GeneXpert MTB/RIF screening on a mobile HIV testing unit in South Africa.	2019	Bassett IV and Forman LS and Govere S and Thulare H and Frank SC and Mhlongo B and Losina E	BACKGROUND: Community-based GeneXpert MTB/RIF testing may increase detection of prevalent TB in the community and improve rates of TB treatment completion. METHODS: We conducted a pilot randomized trial to evaluate the impact of GeneXpert screening on a mobile HIV testing unit. Adults (≥18y) underwent rapid HIV testing and TB symptom screening and were randomized to usual mobile unit care (provid…	Not phone call	213
241	Development of a customized m-Health-based intervention to reduce loss to follow-up among patients undergoing treatment for cervical lesions at a rural referral Hospital, South Western Uganda.	2024	Ssedyabane F and Randall TC and Kajabwangu R and Namuli A and Tusubira D and Kakongi N and Galiwango M and Maling S and Turyakira E and Atukunda EC	BACKGROUND: Loss to follow-up (LTFU) in individuals undergoing cervical cancer treatment is a major challenge in many low resource settings. We describe development of a customized and tailored mHealth intervention for reducing LTFU among patients undergoing cervical cancer treatment at Mbarara Regional Referral Hospital (MRRH). METHODS: We interviewed all health care providers (HCPs) at the cerv…	Not phone call	214
242	Implementing ecological momentary assessments to measure violence and adolescent HIV transmission risk: Lessons from Johannesburg, South Africa.	2024	Dietrich JJ and Hornschuh S and Madi P and Ramsammy CW and Tsotetsi L and Tshabalala G and Nkala-Dlamini B and Violari A and Kidman R	Ecological Momentary Assessment (EMA) is an important methodology to understand risky behaviour and holds promise for HIV research. EMA is still novel in sub-Saharan Africa. We describe challenges and lessons learned on a novel study implementing mobile phone EMAs with adolescent boys in South Africa. The Tsamaisano study was a longitudinal study from 2020-2023 to recruit adolescent boys aged 15-…	Not phone call	215
243	Feasibility of a short message service (SMS) intervention to deliver tuberculosis testing results in peri-urban and rural Uganda.	2019	Babirye D and Shete PB and Farr K and Nalugwa T and Ojok C and Nantale M and Oyuku D and Ayakaka I and Katamba A and Davis JL and Nadunga D and Joloba M and Moore D and Cattamanchi A	BACKGROUND: Pre-treatment loss to follow-up is common for patients diagnosed with tuberculosis (TB) in high-burden countries. Delivering test results by Short-Messaging-Service (SMS) is increasingly being considered as a solution, but there is limited information about its feasibility as a public health tool in low resourced settings. OBJECTIVE: We sought to assess the feasibility of utilizing SM…	Not phone call	216
244	Technical and Psychosocial Challenges of mHealth Usage for Antiretroviral Therapy Adherence Among People Living With HIV in a Resource-Limited Setting: Case Series.	2020	Ngowi KM and Lyamuya F and Mmbaga BT and Muro E and Hillu Z and Shirima M and Aarnoutse RE and Ag Sprangers M and Nieuwkerk PT and Reiss P and Sumari-de Boer M	BACKGROUND: Mobile communication has been found to improve antiretroviral therapy (ART) adherence among people living with HIV. In an ongoing randomized clinical trial, 2 mobile communication strategies (ie, sending SMS text messages and real-time medication monitoring [RTMM]) were used to improve adherence to ART among people living with HIV in Tanzania. We noticed remarkable discrepancies betwe…	Not phone call	217
245	Text Messages Sent to Household Tuberculosis Contacts in Kampala, Uganda: Process Evaluation.	2018	Meyer AJ and Babirye D and Armstrong-Hough M and Mark D and Ayakaka I and Katamba A and Haberer JE and Davis JL	BACKGROUND: Previous studies have reported the inconsistent effectiveness of text messaging (short message service, SMS) for improving health outcomes, but few have examined to what degree the quality, or "fidelity," of implementation may explain study results. OBJECTIVE: The aim of this study was to determine the fidelity of a one-time text messaging (SMS) intervention to promote the uptake of t…	Not phone call	218
246	Feasibility and acceptability of mobile phone short message service as a support for patients receiving antiretroviral therapy in rural Uganda: a cross-sectional study.	2015	Kim J and Zhang W and Nyonyitono M and Lourenco L and Nanfuka M and Okoboi S and Birungi J and Lester RT and Kaleebu P and Munderi P and Moore DM	INTRODUCTION: Mobile phone technologies have been promoted to improve adherence to antiretroviral therapy (ART). We studied the receptiveness of patients in a rural Ugandan setting to the use of short messaging service (SMS) communication for such purposes. METHODS: We performed a cross-sectional analysis measuring mobile phone ownership and literacy amongst patients of The AIDS Support Organisat…	Not phone call	219
247	Acceptability and feasibility of mHealth and community-based directly observed antiretroviral therapy to prevent mother-to-child HIV transmission in South African pregnant women under Option B+: an exploratory study.	2016	Nachega JB and Skinner D and Jennings L and Magidson JF and Altice FL and Burke JG and Lester RT and Uthman OA and Knowlton AR and Cotton MF and Anderson JR and Theron GB	OBJECTIVE: To examine the acceptability and feasibility of mobile health (mHealth)/short message service (SMS) and community-based directly observed antiretroviral therapy (cDOT) as interventions to improve antiretroviral therapy (ART) adherence for preventing mother-to-child human immunodeficiency virus (HIV) transmission (PMTCT). DESIGN AND METHODS: A mixed-method approach was used. Two qualita…	Not phone call	220
248	A cohort study to assess a communication intervention to improve linkage to HIV care in Nakivale Refugee Settlement, Uganda.	2021	O'Laughlin KN and Xu A and Greenwald KE and Kasozi J and Parker RA and Bustamante N and Parmar P and Faustin ZM and Walensky RP and Bassett IV	Communication interventions to enhance linkage to HIV care have been successful in sub-Saharan Africa but have not been assessed among refugees. Refugees and Ugandan nationals participating in HIV testing in Nakivale Refugee Settlement were offered weekly phone call and short message service (SMS) reminders. We assessed linkage to care and predictors of linkage within 90 days of testing, comparin…	Not phone call	221
249	Digital monitoring technologies could enhance tuberculosis medication adherence in Uganda: Mixed methods study.	2019	Musiimenta A and Tumuhimbise W and Mugaba AT and Muzoora C and Armstrong-Hough M and Bangsberg D and Davis JL and Haberer JE	BACKGROUND: Effective administration of tuberculosis therapy remains challenging. The recommended strategy of direct observed therapy is challenging and its implementation has been limited in many settings. Digital adherence technologies could be promising patient-centered strategies for monitoring adherence. However, few quality studies have assessed patients' experiences with these technologies…	Not phone call	222
250	Developing contents for a digital adherence tool: A formative mixed-methods study among children and adolescents living with HIV in Tanzania.	2023	Swai IU and Ten Bergen LL and Mtenga A and Maro R and Ngowi K and Mtesha B and Lekashingo N and Msosa T and Rinke de Wit TF and Aarnoutse R and Sumari-de Boer M	Optimal adherence (>95%) to antiretroviral treatment (ART) remains a challenge among children and adolescents living with HIV (CALHIV). Digital adherence tools (DAT) with reminder cues have proven feasible among adult people living with HIV (PLHIV), with some concerns about the risk of HIV status disclosure. We aimed to assess the needs, contents and acceptability of an SMS-based DAT among CALHIV…	Not phone call	223
251	A pilot study of a novel, incentivised mHealth technology to monitor the vaccine supply chain in rural Zambia.	2019	Lamanna C and Byrne L	INTRODUCTION: The World Health Organization estimates that up to half of vaccines are wasted, however only a minority of mHealth programs in Africa have been directed at vaccine supply chain optimisation. We piloted a novel mHealth solution dependent only on short message services (SMS) technology that allowed workers in rural health centres in Zambia to report vaccine stock levels directly to an…	Not phone call	224
252	Can Short-Term Use of Electronic Patient Adherence Monitoring Devices Improve Adherence in Patients Failing Second-Line Antiretroviral Therapy? Evidence from a Pilot Study in Johannesburg, South Africa.	2016	Evans D and Berhanu R and Moyo F and Nguweneza A and Long L and Fox MP	High levels of adherence are required to achieve the full benefit of ART. We assess the effectiveness of electronic adherence monitoring devices among patients failing second-line ART, as measured by viral load suppression. Cohort study of Wisepill™ real-time adherence monitoring in addition to intensified adherence counselling over 3 months in adults with a viral load ≥400 copies/ml on second-li…	Not phone call	225
253	Impact of a clinical program using weekly Short Message Service (SMS) on antiretroviral therapy adherence support in South Africa: a retrospective cohort study.	2017	Georgette N and Siedner MJ and Petty CR and Zanoni BC and Carpenter S and Haberer JE	BACKGROUND: In randomized controlled trials, short message service (SMS) programs have improved adherence to HIV antiretroviral therapy (ART). In response, the World Health Organization recommended use of SMS programs to support ART. However, there is limited data on real-world implementations of SMS programs. METHODS: We conducted a retrospective cohort study of an SMS program to improve ART adh…	Not phone call	226
254	Using a treatment partner and text messaging to improve adherence to psychotropic medication: a qualitative formative study of service users and caregivers in Cape Town, South Africa.	2013	Mall S and Sibeko G and Temmingh H and Stein DJ and Milligan P and Lund C	OBJECTIVE: Poor adherence to medications, including psychotropic medications contributes to the burden of disease. Mental health service users (MHSU) may also not attend follow-up appointments at their health care facilities where they could discuss adherence with their health care provider. This paper reports on preliminary qualitative research preceding a randomised controlled trial that aims t…	Not phone call	227
255	Reducing provider workload while preserving patient safety via a two-way texting intervention in Zimbabwe's voluntary medical male circumcision program: study protocol for an un-blinded, prospective, non-inferiority, randomized controlled trial.	2019	Feldacker C and Murenje V and Barnhart S and Xaba S and Makunike-Chikwinya B and Holeman I and Tshimanga M	BACKGROUND: Surgical male circumcision (MC) safely reduces risk of female-to-male HIV-1 transmission by up to 60%. The average rate of global moderate and severe adverse events (AEs) is 0.8%: 99% of men heal from MC without incident. To reach the 2016 global MC target of 20 million, productivity must double in countries plagued by severe healthcare worker shortages like Zimbabwe. The ZAZIC consor…	Not phone call	228
256	Digital Adherence Technologies Linked to Mobile Money Incentives for Medication Adherence Among People Living With Tuberculosis: Mixed Methods Feasibility and Acceptability Study.	2024	Musiimenta A and Tumuhimbise W and Atukunda E and Mugaba A and Linnemayr S and Haberer J	BACKGROUND: Complementing digital adherence technologies (DATs) with mobile money incentives may improve their utility in supporting tuberculosis medication adherence, yet the feasibility and acceptability of this integrated approach remain unclear. OBJECTIVE: This study aims to describe the feasibility and acceptability of a novel DAT intervention called My Mobile Wallet composed of real-time ad…	Not phone call	229
257	Mobile Phone Ownership and Use Among Women Screening for Cervical Cancer in a Community-Based Setting in Western Kenya: Observational Study	2022	Stocks, Jacob and Ibrahim, Saduma and Park, Lawrence and Huchko, Megan	Background: Mobile phone ownership among women of reproductive age in western Kenya is not well described, and our understanding of its link with care-seeking behaviors is nascent. Understanding access to and use of mobile phones among this population as well as willingness to participate in mobile health interventions are important in improving and more effectively implementing mobile health str…	Not phone call	230
258	Patterns of usage and preferences of users for tuberculosis-related text messages and voice calls in Uganda	2018	Ggita, J. M. and Ojok, C. and Meyer, A. J. and Farr, K. and Shete, P. B. and Ochom, E. and Turimumahoro, P. and Babirye, D. and Mark, D. and Dowdy, D. and Ackerman, S. and Armstrong-Hough, M. and Nalugwa, T. and Ayakaka, I and Moore, D. and Haberer, J. E. and Cattamanchi, A. and Katamba, A. and Davis, J. L.	BACKGROUND: Little information exists about mobile phone usage or preferences for tuberculosis (TB) related health communications in Uganda.METHODS: We surveyed household contacts of TB patients in urban Kampala, Uganda, and clinic patients in rural central Uganda. Questions addressed mobile phone access, usage, and preferences for TB-related communications. We collected qualitative data about me…	Not phone call	231
259	SMSaude: Design, Development, and Implementation of a Remote/Mobile Patient Management System to Improve Retention in Care for HIV/AIDS and Tuberculosis Patients	2015	Nhavoto, Jose Antonio and Gronlund, Ake and Chaquilla, Walter Ponce	Background: The widespread and low cost of mobile phones and the convenience of short message service (SMS) text messaging suggest potential suitability for use with alternative strategies for supporting retention in care and adherence to the treatment of various chronic diseases, such as HIV and tuberculosis (TB). Despite the growing body of literature reporting positive outcomes of SMS text mes…	Not phone call	232
260	Text Message Reminders and Unconditional Monetary Incentives to Improve Measles Vaccination in Western Kenya: Study Protocol for the Mobile and Scalable Innovations for Measles Immunization Randomized Controlled Trial.	2019	Gibson, Dustin G and Kagucia, E Wangeci and Were, Joyce and Obor, David and Hayford, Kyla and Ochieng, Benard	BACKGROUND: Globally, 21 million children do not receive the measles vaccine each year. With high levels of mobile phone access and ownership, opportunities exist to leverage mobile health technologies to generate demand for immunization.OBJECTIVE: The aim of the Mobile and Scalable Innovations for Measles Immunization trial is to determine if text message (short message service, SMS) reminders, …	Not phone call	233
261	Mobile phone technologies improve adherence to antiretroviral treatment in a resource-limited setting: a randomized controlled trial of text message reminders	2011	Pop-Eleches, Cristian and Thirumurthy, Harsha and Habyarimana, James P. and Zivin, Joshua G. and Goldstein, Markus P. and de Walque, Damien and MacKeen, Leslie and Haberer, Jessica and Kimaiyo, Sylvester and Sidle, John and Ngare, Duncan and Bangsberg, David R.	Objective: There is limited evidence on whether growing mobile phone availability in sub-Saharan Africa can be used to promote high adherence to antiretroviral therapy (ART). This study tested the efficacy of short message service (SMS) reminders on adherence to ART among patients attending a rural clinic in Kenya.Design: A randomized controlled trial of four SMS reminder interventions with 48 we…	Not phone call	234
262	Improving treatment adherence for blood pressure lowering via mobile phone SMS-messages in South Africa: a qualitative evaluation of the SMS-text Adherence SuppoRt (StAR) trial	2015	Leon, Natalie and Surender, Rebecca and Bobrow, Kirsty and Muller, Jocelyn and Farmer, Andrew	Background: Effective use of proven treatments for high blood pressure, a preventable health risk, is challenging for many patients. Prompts via mobile phone SMS-text messaging may improve adherence to clinic visits and treatment, though more research is needed on impact and patient perceptions of such support interventions, especially in low-resource settings.Method: An individually-randomised c…	Not phone call	235
263	Behavioral Predictors of Intention to Use a Text Messaging Reminder System Among People Living With HIV in Rural Uganda: Survey Study.	2023	Campbell, Jeffrey I and Aturinda, Isaac and Mwesigwa, Evans and Habinka, Annabella and Kanyesigye, Michael and Holden, Richard J and Siedner, Mark J and Kraemer, John D	BACKGROUND: The expansion of cellular phones in sub-Saharan Africa spurred the development of SMS text message-based mobile health (mHealth) technology. Numerous SMS text message-based interventions have attempted to increase retention in care for people living with HIV in sub-Saharan Africa. Many of these interventions have failed to scale. Understanding theory-grounded factors leading to mHealt…	Not phone call	236
264	The effect of mobile phone text message reminders on health workers' adherence to case management guidelines for malaria and other diseases in Malawi: lessons from qualitative data from a cluster-randomized trial	2018	Kaunda-Khangamwa, Blessings N. and Steinhardt, Laura C. and Rowe, Alexander K. and Gumbo, Austin and Moyo, Dubulao and Nsona, Humphreys and Troell, Peter and Zurovac, Dejan and Mathanga, Don	BackgroundMobile health (mHealth), which uses technology such as mobile phones to improve patient health and health care delivery, is increasingly being tested as an intervention to promote health worker (HW) performance. This study assessed the effect of short messaging services (SMS) reminders in a study setting. Following a trial of text-message reminders to HWs to improve case management of m…	Not phone call	237
265	Acceptability, Barriers and Facilitators of Mobile Text Message Reminder System Implementation in Improving Child Vaccination: A Qualitative Study in Northwest Ethiopia	2021	Mekonnen, Zeleke Abebaw and Gelaye, Kassahun Alemu and Were, Martin C. and Tilahun, Binyam	Background: Mobile phone text message-based mHealth interventions have shown promise in improving health service delivery. Despite the promising findings at a small scale and few contexts, implementing new technologies as part of changes to health care services is inherently challenging. Though there is a potential to introduce mHealth initiatives to health systems of developing countries, existi…	Not phone call	238
266	Providing mothers with mobile phone message reminders increases childhood immunization and vitamin A supplementation coverage in Cote d'Ivoire: A randomized controlled trial.	2019	Dissieka, Romance and Soohoo, Marissa and Janmohamed, Amynah and Doledec, David	We conducted a randomized controlled trial to assess the effect of providing mothers with mobile voice or text (SMS) reminder messages on health facility attendance at five infant immunization and vitamin A supplementation (VAS) visits. The study was conducted at 29 health facilities in Korhogo district. Mothers were randomized to receive a voice or text reminder message two days prior to each sc…	Not phone call	239
267	Mothers intention and preference to use mobile phone text message reminders for child vaccination in Northwest Ethiopia.	2021	Mekonnen, Zeleke Abebaw and Gelaye, Kassahun Alemu and Were, Martin C and Tilahun, Binyam	OBJECTIVES: With the unprecedented penetration of mobile devices in the developing world, mHealth applications are being leveraged for different health domains. Among the different factors that affect the use of mHealth interventions is the intention and preference of end-users to use the system. This study aimed to assess mother's intention and preference to use text message reminders for vaccin…	Not phone call	240
268	Automated text message reminders to promote good health	2015	Bigna, Jean Joel R.		Not phone call	241
269	The effects of text reminders on the use of family planning services: evidence from a randomised controlled trial in urban Mozambique	2022	Leight, Jessica and Hensly, Catherine and Chissano, Marcos and Safran, Elana and Ali, Liza and Dustan, Domingos and Jamison, Julian	Introduction Reduction of unmet need for contraception is associated with enhanced health outcomes. We conducted a randomised controlled trial in Mozambique analysing the effects of text messages encouraging use of family planning services. Methods This trial was conducted within a sample of women served by the Integrated Family Planning Program implemented by Population Services International, i…	Not phone call	242
270	Designing an SMS reminder intervention to improve vaccination uptake in Northern Nigeria: a qualitative study	2021	Obi-Jeff, Chisom and Garcia, Cristina and Onuoha, Obinna and Adewumi, Funmi and David, Winnie and Bamiduro, Tobi and Aliyu, Abdulrasheed Bello and Labrique, Alain and Wonodi, Chizoba	Background Penta3 coverage in Nigeria was low at 33 % in 2017. The most reported reason for non-vaccination was lack of knowledge about the immunization place, time, and need. To address knowledge gaps and improve vaccination uptake, we designed an Immunization Reminder and Information SMS System (IRISS) to educate and remind parents/caregivers about immunization using SMS. A formative study was …	Not phone call	243
271	Texting improves testing: a randomized trial of two-way SMS to increase postpartum prevention of mother-to-child transmission retention and infant HIV testing	2014	Odeny, Thomas A. and Bukusi, Elizabeth A. and Cohen, Craig R. and Yuhas, Krista and Camlin, Carol S. and McClelland, R. Scott	Objective:Many sub-Saharan African countries report high postpartum loss to follow-up of mother-baby pairs. We aimed to determine whether interactive text messages improved rates of clinic attendance and early infant HIV testing in the Nyanza region of Kenya.Design:Parallel-group, unblinded, randomized controlled trial.Methods:HIV-positive pregnant women at least 18 years old and enrolled in the …	Not phone call	244
272	SMSaude: Evaluating Mobile Phone Text Reminders to Improve Retention in HIV Care for Patients on Antiretroviral Therapy in Mozambique	2016	Davey, Dvora Joseph and Nhavoto, Jose Antonio and Augusto, Orvalho and Ponce, Walter and Traca, Daila and Nguimfack, Alexandre and de Sousa, Cesar Palha	Objective: We evaluated whether regular mobile phone text reminders improved patients' retention in antiretroviral therapy (ART) care in Mozambique.Design: SMSaude was a randomized control trial of HIV-infected patients on ART who received regular text message reminder vs. standard of care at 3 public health facilities in Maputo Province, Mozambique. The primary outcome was retention in HIV care.…	Not phone call	245
273	Mobile nudges and financial incentives to improve coverage of timely neonatal vaccination in rural areas (GEVaP trial): A 3-armed cluster randomized controlled trial in Northern Ghana	2021	Levine, Gillian and Salifu, Amadu and Mohammed, Issah and Fink, Guenther	Background Despite progress in vaccination coverage, timeliness of childhood vaccination remains a challenge in many settings. We aimed to assess if mobile phone-based reminders and incentives to health workers and caregivers could increase timely neonatal vaccination in a rural, low-resource setting.Methods We conducted an open-label cluster randomized controlled 1:1:1 trial with three arms in 1…	Not phone call	246
274	Effect of Mobile Phone Text Message Reminders on the Completion and Timely Receipt of Routine Childhood Vaccinations: Superiority Randomized Controlled Trial in Northwest Ethiopia	2021	Mekonnen, Zeleke Abebaw and Gelaye, Kassahun Alemu and Were, Martin and Tilahun, Binyam	Background: Nonattendance at vaccination appointments is a big challenge for health workers as it is difficult to track routine vaccination schedules. In Ethiopia, 3 out of 10 children have incomplete vaccination and the timely receipt of the recommended vaccines is low. Thus, innovative strategies are required to reach the last mile where mobile technology can be effectively utilized to achieve …	Not phone call	247
275	Implementing SMS reminders for routine immunization in Northern Nigeria: a qualitative evaluation using the RE-AIM framework	2022	Obi-Jeff, Chisom and Garcia, Cristina and Adewumi, Funmi and Bamiduro, Tobi and David, Winnie and Labrique, Alain and Wonodi, Chizoba	Background:Short Message Service (SMS) reminders have improved vaccine uptake in low- and middle-income countries (LMICs). However, the limited use of SMS reminders in LMICs requires evaluating the intervention's internal and external validity to improve adoption and sustainability. Using the Reach, Effectiveness, Adoption, Implementation, and Maintenance (RE-AIM) framework, we qualitatively asse…	Not phone call	248
276	The feasibility of using mobile-phone based SMS reminders and conditional cash transfers to improve timely immunization in rural Kenya	2013	Wakadha, Hotenzia and Chandir, Subhash and Were, Elijah Victor and Rubin, Alan and Obor, David and Levine, Orin S. and Gibson, Dustin G. and Odhiambo, Frank and Laserson, Kayla F. and Feikin, Daniel R.	Background: Demand-side strategies could contribute to achieving high and timely vaccine coverage in rural Africa, but require platforms to deliver either messages or conditional cash transfers (CCTs). We studied the feasibility of using short message services (SMS) reminders and mobile phone-based conditional cash transfers (CCTs) to reach parents in rural Western Kenya.Methods: In a Health and …	Not phone call	249
277	Lessons learned from a mobile technology-based intervention informed by behavioral economics to improve ART adherence among youth in Uganda	2020	MacCarthy, Sarah and Mendoza-Graf, Alexandra and Saya, Uzaib and Samba, Clare and Birungi, Josephine and Okoboi, Stephen and Linnemayr, Sebastian	Evidence suggests that simple text messaging interventions may not suffice to improve ART adherence among youth in low-resource settings. To address this shortcoming, we developed an intervention that shared weekly real-time adherence feedback to youth in Uganda using short message services (SMS), based on information tracked by an electronic device (Wisepill). We present results from 7 formative…	Not phone call	250
278	Use of short messaging services to assess depressive symptoms among refugees in South Africa: Implications for social services providing mental health care in resource-poor settings	2016	Tomita, Andrew and Kandolo, Ka Muzombo and Susser, Ezra and Burns, Jonathan K.	Introduction Few studies in developing nations have assessed the use of short messaging services (SMS) to identify psychological challenges in refugee populations. This study aimed to assess the feasibility of SMS-based methods to screen for depression risk among refugees in South Africa attending mental health services, and to compare its reliability and acceptability with face-to-face consultat…	Not phone call	251
279	The Acceptability and Perceived Usefulness of a Weekly Clinical SMS Program to Promote HIV Antiretroviral Medication Adherence in KwaZulu-Natal, South Africa	2016	Georgette, Nathan and Siedner, Mark J. and Zanoni, Brian and Sibaya, Thobekile and Petty, Carter R. and Carpenter, Stephen and Haberer, Jessica E.	Short message service (SMS) text messages have been used to remind and encourage patients to take ART in research studies. However, few studies have assessed the feasibility and acceptability of SMS in routine clinical practice. We report patient perspectives on a weekly SMS adherence support program after implementation into clinical care at an HIV clinic in KwaZulu-Natal, South Africa. We condu…	Not phone call	252
280	Evaluation of an SMS-based mHealth intervention to enhance early infant diagnosis follow-up testing and assessment of postnatal prophylaxis	2021	Dube-Pule, Anele and Zanoni, Brian C. and Connolly, Cathy and Shabangu, Majahonkhe and Archary, Moherndran	Background: Adherence to infant antiretroviral (ARV) postnatal prophylaxis and early infant diagnosis (EID) uptake is low in Africa. Promoting EID and adherence are necessary for this age group.Objectives: We evaluated an SMS-based mobile health (mHealth) intervention to enhance adherence to ARV prophylaxis and knowledge of EID and prevention of mother-to-child transmission (PMTCT) among high-ris…	Not phone call	253
281	eHealth Interventions for Early Infant Diagnosis: Mothers' Satisfaction with the HIV Infant Tracking System in Kenya	2019	Brown, Melinda and Wexler, Catherine and Gautney, Brad and Goggin, Kathy and Hurley, Emily A. and Odeny, Beryne and Maloba, May and Lwembe, Raphael and Sandbulte, Matthew and Finocchario-Kessler, Sarah	The HIV Infant Tracking System (HITSystem) is an eHealth intervention to improve early infant diagnosis (EID) through alerts to providers and text messages to mothers. This study explored mothers' experiences receiving standard and HITSystem-enhanced EID services to assess perceived intervention benefits, acceptability, and opportunities for improvement. This qualitative study was embedded within…	Not phone call	254
282	Mobile phone-delivered reminders and incentives to improve childhood immunisation coverage and timeliness in Kenya (M-SIMU): a cluster randomised controlled trial	2017	Gibson, Dustin G. and Ochieng, Benard and Kagucia, E. Wangeci and Were, Joyce and Hayford, Kyla and Moulton, Lawrence H. and Levine, Orin S. and Odhiambo, Frank and O'Brien, Katherine L. and Feikin, Daniel R.	Background As mobile phone access continues to expand globally, opportunities exist to leverage these technologies to support demand for immunisation services and improve vaccine coverage. We aimed to assess whether short message service (SMS) reminders and monetary incentives can improve immunisation uptake in Kenya.Methods In this cluster-randomised controlled trial, villages were randomly and …	Not phone call	255
283	SMS nudges as a tool to reduce tuberculosis treatment delay and pretreatment loss to follow-up. A randomized controlled trial	2019	Wagstaff, Adam and van Doorslaer, Eddy and Burger, Ronelle	BackgroundTB persists despite being relatively easy to detect and cure because the journey from the onset of symptoms to cure involves a series of steps, with patients being lost to follow-up at each stage and delays occurring among patients not lost to follow-up. One cause of drop-off and delay occurs when patients delay or avoid returning to clinic to get their test results and start treatment.…	Not phone call	256
284	Digital Adherence Technologies and Mobile Money Incentives for Management of Tuberculosis Medication Among People Living With Tuberculosis: Mixed Methods Formative Study.	2023	Musiimenta, Angella and Tumuhimbise, Wilson and Atukunda, Esther and Mugaba, Aaron and Linnemayr, Sebastian and Haberer, Jessica	BACKGROUND: Although there is an increasing use of digital adherence technologies (DATs), such as real-time monitors and SMS reminders in tuberculosis medication adherence, suboptimal patient engagement with various DATs has been reported. Additionally, financial constraints can limit DAT's utility. The perceived usefulness and the design mechanisms of DATs linked to mobile money financial incent…	Not phone call	257
285	Mobile Phone Text Messages to Support Treatment Adherence in Adults With High Blood Pressure (SMS-Text Adherence Support [StAR]) A Single-Blind, Randomized Trial	2016	Bobrow, Kirsten and Farmer, Andrew J. and Springer, David and Shanyinde, Milensu and Yu, Ly-Mee and Brennan, Thomas and Rayner, Brian and Namane, Mosedi and Steyn, Krisela and Tarassenko, Lionel and Levitt, Naomi	Background We assessed the effect of automated treatment adherence support delivered via mobile phone short message system (SMS) text messages on blood pressure.Methods and Results In this pragmatic, single-blind, 3-arm, randomized trial (SMS-Text Adherence Support [StAR]) undertaken in South Africa, patients treated for high blood pressure were randomly allocated in a 1:1:1 ratio to information …	Not phone call	258
286	Process evaluation of a mobile health intervention for people with diabetes in low income countries - the implementation of the TEXT4DSM study	2017	Van Olmen, Josefien and Van Pelt, Maurits and Malombo, Billy and Ku, Grace M. and Kanda, Dominique and Heang, Hen and Darras, Christian and Kegels, Guy and Schellevis, Francois	Introduction: Evidence about mobile health (mHealth) approaches to manage diabetes shows modest effects on outcomes, but little is known about implementation variability. This is a process evaluation of an mHealth intervention to improve diabetes self-management through Short Message Service (SMS) provision in three diabetes care programmes in the Democratic Republic of Congo (DRC), Cambodia and …	Not phone call	259
287	Impact of mobile phone delivered reminders and unconditional incentives on measles-containing vaccine timeliness and coverage: a randomised controlled trial in western Kenya	2021	Kagucia, E. Wangeci and Ochieng, Benard and Were, Joyce and Hayford, Kyla and Obor, David and O'Brien, Katherine L. and Gibson, Dustin G.	Introduction Short message service (SMS) reminders coupled with a small monetary incentive conditioned on prompt vaccination have been shown to improve first-dose measles-containing vaccine (MCV1) uptake. We assessed whether SMS reminders and unconditional monetary incentives-more amenable to programmatic implementation-can improve MCV1 uptake in Kenya.Methods Caregivers of eligible infants aged …	Not phone call	260
288	Reducing routine vaccination dropout rates: evaluating two interventions in three Kenyan districts, 2014	2016	Haji, Adam and Lowther, S. and Ngan'ga, Z. and Gura, Z. and Tabu, C. and Sandhu, H. and Arvelo, Wences	Background: Globally, vaccine preventable diseases are responsible for nearly 20 % of deaths annually among children <5 years old. Worldwide, many children dropout from the vaccination program, are vaccinated late, or incompletely vaccinated. We evaluated the impact of text messaging and sticker reminders to reduce dropouts from the vaccination program.Methods: The evaluation was conducted in thr…	Not phone call	261
289	You Will Know That Despite Being HIV Positive You Are Not Alone: Qualitative Study to Inform Content of a Text Messaging Intervention to Improve Prevention of Mother-to-Child HIV Transmission	2018	Fairbanks, Jade and Beima-Sofie, Kristin and Akinyi, Pamela and Matemo, Daniel and Unger, Jennifer A. and Kinuthia, John and O'Malley, Gabrielle and Drake, Alison L. and John-Stewart, Grace and Ronen, Keshet	Background: Prevention of mother-to-child HIV transmission (PMTCT) relies on long-term adherence to antiretroviral therapy (ART). Mobile health approaches, such as text messaging (short message service, SMS), may improve adherence in some clinical contexts, but it is unclear what SMS content is desired to improve PMTCT-ART adherence.Objective: We aimed to explore the SMS content preferences relat…	Not phone call	262
290	Successful Implementation Strategies in iCARE Nigeria-A Pilot Intervention with Text Message Reminders and Peer Navigation for Youth Living with HIV	2023	Ahonkhai, Aima A. and Kuti, Kehinde M. and Hirschhorn, Lisa R. and Kuhns, Lisa M. and Garofalo, Robert and Johnson, Amy K. and Adetunji, Adedotun and Berzins, Baiba and Okonkwor, Ogochukwu and Awolude, Olutosin and Omigbodun, Olayinka and Taiwo, Babafemi O.	To address poor outcomes among adolescents and young adults living with HIV (AYA-HIV), iCARE Nigeria successfully piloted two-way text message antiretroviral therapy (ART) reminders together with peer navigation. Study participants had significant improvement in ART adherence and viral suppression at 48 weeks. Understanding facto of this intervention. We used explanatory, mixed methods to assess …	Not phone call	263
291	Effect of Short Message Service Reminders on Clinic Attendance Among Outpatients With Psychosis at a Psychiatric Hospital in Nigeria	2017	Thomas, Ibironke Felicia and Lawani, Ambrose Onivefu and James, Bawo Onesirosan	Objective: The objective of this study was to determine whether patients with first-episode psychosis who were seeking treatment at a regional tertiary psychiatric facility for the first time would be more likely to attend their next scheduled clinic visit after receiving short message service (SMS) reminders about the upcoming appointment.Methods: Two hundred patients seeking treatment for a psy…	Not phone call	264
292	Efficacy of text-message reminders on paediatric malaria treatment adherence and their post-treatment return to health facilities in Kenya: a randomized controlled trial	2017	Talisuna, Ambrose O. and Oburu, Amos and Githinji, Sophie and Malinga, Josephine and Amboko, Beatrice and Bejon, Philip and Jones, Caroline and Snow, Robert W. and Zurovac, Dejan	Background: Short Message Service (SMS) reminders have been suggested as a potential intervention for improving adherence to medications and health facility attendance.Methods: An open-label, randomized, controlled trial to test the efficacy of automated SMS reminders in improving adherence to artemether-lumefantrine (AL) and post-treatment attendance in comparison with standard care was conducte…	Not phone call	265
293	A Randomized Controlled Trial of Real-Time Electronic Adherence Monitoring With Text Message Dosing Reminders in People Starting First-Line Antiretroviral Therapy	2015	Orrell, Catherine and Cohen, Karen and Mauff, Katya and Bangsberg, David R. and Maartens, Gary and Wood, Robin	Background:There are conflicting findings about whether mobile phone text message reminders impact on antiretroviral adherence. We hypothesized that text reminders sent when dosing was late would improve adherence and HIV viral suppression.Methods:Antiretroviral therapy (ART)-naive participants, from a South African outpatient ART clinic, were randomized to standard of care (SoC, 3 pretreatment e…	Not phone call	266
294	The use, adherence, and evaluation of interactive text-messaging among women admitted to prevention of mother-to-child transmission of HIV care in Kenya (WelTel PMTCT)	2024	Nordberg, Bjorn and Kaguiri, Eunice and de Angeles, Katrine J. Chamorro and Gabriel, Erin E. and van der Kop, Mia Liisa and Mwangi, Winfred and Lester, Richard T. and Were, Edwin and Ekstrom, Anna Mia and Rautiainen, Susanne	Background To improve future mobile health (mHealth) interventions in resource-limited settings, knowledge of participants' adherence to interactive interventions is needed, but previous studies are limited. We aimed to investigate how women in prevention of mother-to-child transmission of HIV (PMTCT) care in Kenya used, adhered to, and evaluated an interactive text-messaging intervention.Methods…	Not phone call	267
295	The Cameroon Mobile Phone SMS (CAMPS) Trial: A Randomized Trial of Text Messaging versus Usual Care for Adherence to Antiretroviral Therapy	2012	Mbuagbaw, Lawrence and Thabane, Lehana and Ongolo-Zogo, Pierre and Lester, Richard T. and Mills, Edward J. and Smieja, Marek and Dolovich, Lisa and Kouanfack, Charles	Background: Mobile phone technology is a novel way of delivering health care and improving health outcomes. This trial investigates the use of motivational mobile phone text messages (SMS) to improve adherence to antiretroviral therapy (ART) over six months.Methodology/Principal Findings: CAMPS was a single-site randomized two-arm parallel design trial in Yaounde, Cameroon. We enrolled and random…	Not phone call	268
296	"Friendly reminder: hi! It is that time again (sic)": understanding PMTCT care text message design preferences amongst pre- and post-partum women and their male partners	2021	Mabachi, Natabhona M. and Brown, Melinda and Wexler, Catherine and Goggin, Kathy and Maloba, May and Olungae, Dama and Gautney, Brad and Finocchario-Kessler, Sarah	Background: Prevention of mother-to-child HIV transmission (PMTCT) services in Kenya can be strengthened through the delivery of relevant and culturally appropriate SMS messages.Methods: This study reports on the results of focus groups conducted with pre and postnatal women living with HIV (5 groups, n = 40) and their male partners (3 groups, n = 33) to elicit feedback and develop messages to su…	Not phone call	269
297	The effect of mobile phone text-message reminders on Kenyan health workers' adherence to malaria treatment guidelines: a cluster randomised trial	2011	Zurovac, Dejan and Sudoi, Raymond K. and Akhwale, Willis S. and Ndiritu, Moses and Hamer, Davidson H. and Rowe, Alexander K. and Snow, Robert W.	Background Health workers' malaria case-management practices often differ from national guidelines. We assessed whether text-message reminders sent to health workers' mobile phones could improve and maintain their adherence to treatment guidelines for outpatient paediatric malaria in Kenya.Methods From March 6, 2009, to May 31, 2010, we did a cluster-randomised controlled trial at 107 rural healt…	Not phone call	270
298	Outcome of reminder text messages intervention on completion of routine immunization in rural areas, Nigeria	2021	Oladepo, Oladimeji and Dipeolu, Isaac Oluwafemi and Oladunni, Opeyemi	Completion of routine immunization for infants has been a challenge in Nigeria, and existing strategies implemented to promote immunization coverage yielded limited success. The use of reminder short services message (SMS) in mobilizing mothers of infants, especially in rural areas with lower immunization coverage has been suggested. This study investigated the effect of reminder SMS sent to moth…	Not phone call	271
299	Positive impact of text message reminders to private health service providers on TB case notifications in Anambra State Nigeria	2023	Uzoigwe, Chukwuemeka and Ezeanya, Chike and Oguejiofor, Chiamaka		Not phone call	272
300	Efficacy, acceptability and feasibility of daily text-messaging in promoting glycaemic control and other clinical outcomes in a low-resource setting of South Africa: A randomised controlled trial	2019	Owolabi, Eyitayo Omolara and Ter Goon, Daniel and Ajayi, Anthony Idowu	South Africa is confronted with a high burden of diabetes, the majority of which are poorly controlled. The use of mHealth, specifically text messaging for fostering health, is evolving and studies on its efficacy, the majority of which were conducted in developed countries, have documented mixed findings. There is no such study done amongst patients living with diabetes in the resource-poor sett…	Not phone call	273
301	Mobile phone text messages for improving adherence to antiretroviral therapy (ART): a protocol for an individual patient data meta-analysis of randomised trials	2013	Mbuagbaw, Lawrence and van der Kop, Mia L. and Lester, Richard T. and Thirumurthy, Harsha and Pop-Eleches, Cristian and Smieja, Marek and Dolovich, Lisa and Mills, Edward J. and Thabane, Lehana	Introduction: Mobile phone text messaging is emerging as an important tool in the care of people living with HIV; however, reports diverge on its efficacy in improving adherence to antiretroviral therapy (ART), and little is known about which patient groups may benefit most from phone-based adherence interventions. We will conduct an individual patient data meta-analysis to investigate the overal…	Not phone call	274
302	Effect of Text Message Reminders to Health Workers on Quality of Care for Malaria, Pneumonia, and Diarrhea in Malawi: A Cluster-Randomized, Controlled Trial	2019	Steinhardt, Laura C. and Mathanga, Don P. and Mwandama, Dyson and Nsona, Humphreys and Moyo, Dubulao and Gumbo, Austin and Kobayashi, Miwako and Namuyinga, Ruth and Shah, Monica P. and Bauleni, Andy and Troell, Peter and Zurovac, Dejan and Rowe, Alexander K.	The use of mobile technologies in medicine, or mHealth, holds promise to improve health worker (HW) performance, but evidence is mixed. We conducted a cluster-randomized controlled trial to evaluate the effect of text message reminders to HWs in outpatient health facilities (HFs) on quality of care for malaria, pneumonia, and diarrhea in Malawi. After a baseline HF survey (2,360 patients) in Janu…	Not phone call	275
303	Cost-effectiveness of SMS appointment reminders in increasing vaccination uptake in Lagos, Nigeria: A multi-centered randomized controlled trial	2020	Kawakatsu, Yoshito and Adesina, Adefunke Oyeniyi and Kadoi, Nobuhiro and Aiga, Hirotsugu	Objective: It is expected that mHealth largely contribute to increasing the coverages of key maternal and child health services. This study aims to estimate the cost-effectiveness of the SMS text reminders in clients' return visits to the health facilities for child vaccinations (incl. vitamin A supplementations), antenatal care (ANC) and family planning (FP), in urban communities of Lagos, Niger…	Not phone call	276
304	Adherence to community versus facility-based delivery of monthly malaria chemoprevention with dihydroartemisinin-piperaquine for the post-discharge management of severe anemia in Malawian children: A cluster randomized trial	2021	Nkosi-Gondwe, Thandile and Robberstad, Bjarne and Mukaka, Mavuto and Idro, Richard and Opoka, Robert O. and Banda, Saidon and Kuhl, Melf-Jakob and O. Ter Kuile, Feiko and Blomberg, Bjorn and Phiri, Kamija S.	BackgroundThe provision of post-discharge malaria chemoprevention (PMC) in children recently admitted with severe anemia reduces the risk of death and re-admissions in malaria endemic countries. The main objective of this trial was to identify the most effective method of delivering dihydroartemesinin-piperaquine to children recovering from severe anemia.MethodsThis was a 5-arm, cluster-randomize…	Not phone call	277
305	Short message service (SMS) reminders and real-time adherence monitoring improve antiretroviral therapy adherence in rural Uganda	2016	Haberer, Jessica E. and Musiimenta, Angella and Atukunda, Esther C. and Musinguzi, Nicholas and Wyatt, Monique A. and Ware, Norma C. and Bangsberg, David R.	Objective:To explore the effects of four types of short message service (SMS) plus real-time adherence monitoring on antiretroviral therapy (ART) adherence: daily reminders, weekly reminders, reminders triggered after a late or missed dose (delivered to patients), and notifications triggered by sustained adherence lapses (delivered to patient-nominated social supporters).Design:Pilot randomized c…	Not phone call	278
306	A Randomized Controlled Trial to Increase HIV Testing Demand Among Female Sex Workers in Kenya Through Announcing the Availability of HIV Self-testing Via Text Message	2019	Kelvin, Elizabeth A. and George, Gavin and Mwai, Eva and Kinyanjui, Samuel and Romo, Matthew L. and Odhiambo, Jacob O. and Oruko, Faith and Nyaga, Eston and Govender, Kaymarlin and Mantell, Joanne E.	We assessed whether informing female sex workers about the availability of HIV self-testing at clinics in Kenya using text messages would increase HIV testing rates. We selected a sample of 2196 female sex workers registered in an electronic health record system who were irregular HIV testers and randomized them to be sent a text message announcing the availability of (1) HIV self-test kits sent …	Not phone call	279
307	Evaluation of the effect of cellular SMS reminders on consistency of antiretroviral therapy pharmacy pickups in HIV-infected adults in Botswana: a randomized controlled trial.	2017	Reid, Michael J A and Steenhoff, Andrew P and Thompson, James and Gabaitiri, Lesego and Cary, Mark S and Steele, Katherine and Mayisela, Susan and Dickinson, Diana and Ehrenkranz, Peter and Friedman, Harvey M and Linkin, Darren R	OBJECTIVE: Several studies have demonstrated that cellular phone short message service (SMS) improve antiretroviral adherence for people living with HIV in Africa, although less data are available to support using SMS reminders to improve timeliness of antiretroviral therapy (ART) pharmacy pick up. This study tested the efficacy of SMS reminders on timeliness of ART pharmacy pickups at an urban c…	Not phone call	280
308	The EQ-5D-3L administered by text message compared to the paper version for hard-to-reach populations in a rural South African trauma setting: a measurement equivalence study	2021	Burnand, Henry G. and McMahon, Samuel E. and Sayers, Adrian and Tshengu, Tembisa and Gibson, Norrie and Blom, Ashley W. and Whitehouse, Michael R. and Wylde, Vikki	Introduction Administering patient-reported outcome measures (PROMs) by text message may improve response rate in hard-to-reach populations. This study explored cultural acceptability of PROMs and compared measurement equivalence of the EQ-5D-3L administered on paper and by text message in a rural South African setting. Materials and methods Participants with upper or lower limb orthopaedic patho…	Not phone call	281
309	Adherence counseling and reminder text messages improve uptake of antiretroviral therapy in a tertiary hospital in Nigeria	2013	Maduka, O. and Tobin-West, C. I.	Context: Human Immunodeficiency Virus/Acquired Immunodeficiency Syndrome (HIV/AIDS) is one of the worlds most challenging pandemics. For treatment with Highly Active Anti-Retroviral Therapy (HAART) to be effective, high rate of adherence is essential. Aim: To demonstrate the effect of adherence counseling and text message reminders in improving patients adherence to HAART. Settings and Design: A …	Not phone call	282
310	The Effect of Human Immunodeficiency Virus Prevention and Reproductive Health Text Messages on Human Immunodeficiency Virus Testing Among Young Women in Rural Kenya <i>A Pilot Study</i>	2016	Njuguna, Njambi and Ngure, Kenneth and Mugo, Nelly and Sambu, Carrole and Sianyo, Christopher and Gakuo, Stephen and Irungu, Elizabeth and Baeten, Jared and Heffron, Renee	Background: More than half of human immunodeficiency virus (111V) infected individuals in Kenya are unaware of their status, and young women carry a disproportionate burden of incident HIV infections. We sought to determine the effect of an SMS intervention on uptake of HIV testing among female Kenyan college students.Methods: We conducted a quasi-experimental study to increase HIV testing among …	Not phone call	283
311	Impact of Mobile Technologies on Cervical Cancer Screening Practices in Lagos, Nigeria (mHealth-Cervix): A Randomized Controlled Trial.	2021	Okunade, Kehinde S and Soibi-Harry, Adaiah and John-Olabode, Sarah and Adejimi, Adebola A and Allsop, Matthew J and Onyeka, Tonia C and Akaba, Godwin O and Oshodi, Yusuf A and Salako, Omolola and Ugwu, Aloy O and Adefemi, Ayodeji and Anorlu, Rose I and Berek, Jonathan S	PURPOSE: We assessed the impact of mHealth on Pap test screening uptake and also determined the factors that affect screening uptake among women in Lagos, Nigeria.MATERIALS AND METHODS: A randomized controlled trial was carried out among women in two tertiary health institutions in Lagos, Nigeria, between July 2020 and March 2021. Participants were randomly assigned to either a text message (mHea…	Not phone call	284
312	Text messaging to improve adherence to malaria guidelines	2011	Moonen, Bruno and Cohen, Justin M.		Not phone call	285
313	A Text Messaging-Based Support Intervention to Enhance Pre-exposure Prophylaxis for HIV Prevention Adherence During Pregnancy and Breastfeeding: Protocol for a Randomized Controlled Trial.	2023	Mogaka, Jerusha Nyabiage and Otieno, Felix Abuna and Akim, Eunita and Beima-Sofie, Kristin and Dettinger, Julia and Gomez, Lauren and Marwa, Mary and Odhiambo, Ben and Ngure, Kenneth and Ronen, Keshet and Sharma, Monisha and John-Stewart, Grace and Richardson, Barbra and Stern, Joshua and Unger, Jennifer and Udren, Jenna and Watoyi, Salphine and Pintye, Jillian and Kinuthia, John	BACKGROUND: Cisgender women in Kenya are at elevated risk of HIV acquisition during pregnancy and post partum. Acute HIV infection during pregnancy and breastfeeding accounts for approximately one-third of all vertical HIV transmissions. The World Health Organization recommends offering oral tenofovir-based pre-exposure prophylaxis (PrEP) to pregnant and postpartum women who are HIV negative but …	Not phone call	286
314	Evaluating the effect of maternal mHealth text messages on uptake of maternal and child health care services in South Africa: a multicentre cohort intervention study	2020	Coleman, Jesse and Black, Vivian and Thorson, Anna Ekeus and Eriksen, Jaran	Background There are high expectations that mobile health (mHealth) strategies will increase uptake of health care services, especially in resource strained settings. Our study aimed to evaluate effects of an mHealth intervention on uptake of maternal health services.Methods This was an intervention cohort study conducted at six public antenatal and postnatal care clinics in inner-city Johannesbu…	Not phone call	287
315	Centering Frontline Health Care Workers in Digital Innovation Design to Inform the Optimization of an App for Improved Male Circumcision Follow-up in South Africa: Qualitative Usability Study.	2023	Day, Sarah and Ncube, Vuyolwethu and Maja, Lactricia and Wasunna, Beatrice and Pienaar, Jacqueline and Setswe, Geoffrey and Waweru, Evelyn and Feldacker, Caryl	BACKGROUND: Voluntary medical male circumcision (VMMC) is a safe and effective HIV prevention strategy. However, adherence to recommended in-person, postoperative follow-up is inefficient for procedures with few adverse events. Two-way texting (2wT)-based follow-up appears to be a safe and an efficient alternative to scheduled clinic visits for low-risk patients who underwent VMMC. To ensure that…	Not phone call	288
316	Perinatal depression and its impact on infant outcomes and maternal-nurse SMS communication in a cohort of Kenyan women	2022	Hummel, Alyssa D. and Ronen, Keshet and Bhat, Amritha and Wandika, Brenda and Choo, Esther M. and Osborn, Lusi and Batra, Maneesh and Kinuthia, John and Kumar, Manasi and Unger, Jennifer A.	Background Perinatal depression is broadly defined as depressive symptoms during pregnancy or within the 12 months following delivery, affecting approximately 20-25% of pregnant and postpartum women in low- and middle-income countries. The wide accessibility of mobile phones allows mobile health (mHealth) interventions to be considered a solution to identify perinatal depression and provide appro…	Not phone call	289
317	SMS reminders to improve adherence and cure of tuberculosis patients in Cameroon (TB-SMS Cameroon): a randomised controlled trial	2018	Bediang, Georges and Stoll, Beat and Elia, Nadia and Abena, Jean-Louis and Geissbuhler, Antoine	Background: In Cameroon, the National Tuberculosis Control Program that applies selective directly observed treatments faces difficulties in its implementation for a lack of resources, leading to only 65% of patients with sputum smear-positive pulmonary tuberculosis being cured after 6 months of treatment This study aimed to evaluate the effectiveness of daily Short Message Service reminders to i…	Not phone call	290
318	A Single-Blind, Parallel Design RCT to Assess the Effectiveness of SMS Reminders in Improving ART Adherence Among Adolescents Living with HIV (STARTA Trial)	2021	Abiodun, Olumide and Ladi-Akinyemi, Babatunde and Olu-Abiodun, Oluwatosin and Sotunsa, John and Bamidele, Fikayo and Adepoju, Akinmade and David, Nkiru and Adekunle, Motunrayo and Ogunnubi, Adetutu and Imhonopi, Gloria and Yinusa, Idayat and Erinle, Charles and Soetan, Olufemi and Arifalo, Gregory and Adeyanju, Olusoji and Alawode, Olusegun and Omodunbi, Tolulope	Purpose: The study evaluated the feasibility, acceptability, and efficacy of interactive and tailored short message reminders on antiretroviral therapy adherence among adolescents (15-19 years) living with HIV in southwest Nigeria.Methods: The study was a single-blind, parallel-design (ratio 1:1), and multicenter RCT of 209 medication-non-adherent adolescents living with HIV at HIV clinics in two…	Not phone call	291
319	Text Messaging to Improve Attendance at Post-Operative Clinic Visits after Adult Male Circumcision for HIV Prevention: A Randomized Controlled Trial	2012	Odeny, Thomas A. and Bailey, Robert C. and Bukusi, Elizabeth A. and Simoni, Jane M. and Tapia, Kenneth A. and Yuhas, Krista and Holmes, King K. and McClelland, R. Scott	Background: Following male circumcision for HIV prevention, a high proportion of men fail to return for their scheduled seven-day post-operative visit. We evaluated the effect of short message service (SMS) text messages on attendance at this important visit.Methodology: We enrolled 1200 participants >18 years old in a two-arm, parallel, randomized controlled trial at 12 sites in Nyanza province,…	Not phone call	292
320	A Randomized Trial Using Mobile Short-Text Messaging to Improve Cardiovascular Risk Profile in Poorly Controlled Diabetes in Kenya	2018	Soin, Gurveen and Kunyiha, Nancy and Shah, Jasmit and Patel, Kinita and Arisi, Christopher and Njenga, Erick and Jeilan, Mohamed and Sorathia, Shaheed and Ngunga, Leonard M. and Barasa, Anders L.		Not phone call	293
321	Mobile phones improve antenatal care attendance in Zanzibar: a cluster randomized controlled trial	2014	Lund, Stine and Nielsen, Birgitte B. and Hemed, Maryam and Boas, Ida M. and Said, Azzah and Said, Khadija and Makungu, Mkoko H. and Rasch, Vibeke	Background: Applying mobile phones in healthcare is increasingly prioritized to strengthen healthcare systems. Antenatal care has the potential to reduce maternal morbidity and improve newborns' survival but this benefit may not be realized in sub-Saharan Africa where the attendance and quality of care is declining. We evaluated the association between a mobile phone intervention and antenatal ca…	Not phone call	294
322	In-Depth Analysis of Patient-Clinician Cell Phone Communication during the WelTel Kenya1 Antiretroviral Adherence Trial	2012	van der Kop, Mia L. and Karanja, Sarah and Thabane, Lehana and Marra, Carlo and Chung, Michael H. and Gelmon, Lawrence and Kimani, Joshua and Lester, Richard T.	Background: The WelTel Kenya1 trial demonstrated that text message support improved adherence to antiretroviral therapy (ART) and suppression of HIV-1 RNA load. The intervention involved sending weekly messages to patients inquiring how they were doing; participants were required to respond either that they were well or that there was a problem.Objectives: 1) Describe problems participants identi…	Not phone call	295
323	Evaluation of a two-way SMS messaging strategy to reduce neonatal mortality: rationale, design and methods of the Mobile WACh NEO randomised controlled trial in Kenya	2021	Ronen, Keshet and Choo, Esther M. and Wandika, Brenda and Udren, Jenna, I and Osborn, Lusi and Kithao, Peninah and Hedstrom, Anna B. and Masinde, Millicent and Kumar, Manasi and Wamalwa, Dalton C. and Richardson, Barbra A. and Kinuthia, John and Unger, Jennifer A.	Introduction Globally, approximately half of the estimated 6.3 million under-5 deaths occur in the neonatal period (within the first 28 days of life). Kenya ranks among countries with the highest number of neonatal deaths, at 20 per 1000 live births. Improved identification and management of neonates with potentially life-threatening illness is critical to meet the WHO's target of <= 12 neonatal …	Not phone call	296
324	<i>"Men don't want things to be seen or known about them":</i> A mixed-methods study to locate men in a home based counselling and testing programme in KwaZulu-Natal, South Africa	2015	Van Heerden, Alastair and Msweli, Sakhile and Van Rooyen, Heidi	While evidence for home based counselling and testing (HBCT) as an effective HIV testing strategy is growing, men are often under-represented in this approach. Following up on a sample of households previously offered HBCT, the study contacted men who had not tested. Ninety men were randomly divided between voice, text or instant message arms, contacted and encouraged to test. Additionally, focus…	Not phone call	297
325	Managing research and surveillance projects in real-time with a novel open-source eManagement tool designed for under-resourced countries	2016	Steiner, Andreas and Hella, Jerry and Gruninger, Servan and Mhalu, Grace and Mhimbira, Francis and Cercamondi, Colin I. and Doulla, Basra and Maire, Nicolas and Fenner, Lukas	Objective A software tool is developed to facilitate data entry and to monitor research projects in under-resourced countries in real-time.Methods The eManagement tool "odk_planner'' is written in the scripting languages PHP and Python. The odk_planner is lightweight and uses minimal internet resources. It was designed to be used with the open source software Open Data Kit (ODK). The users can ea…	Not phone call	298
326	Effect of Text Messaging Plus Peer Navigation on Viral Suppression Among Youth With HIV in the iCARE Nigeria Pilot Study	2021	Taiwo, Babafemi O. and Kuti, Kehinde M. and Kuhns, Lisa M. and Omigbodun, Olayinka and Awolude, Olutosin and Adetunji, Adedotun and Berzins, Baiba and Janulis, Patrick and Johnson, Amy K. and Okonkwor, Ogochukwu and Oladeji, Bibilola D. and Muldoon, Abigail and Adewumi, Olubusuyi M. and Amoo, Paul and Atunde, Hannah and Kapogiannis, Bill and Garofalo, Robert	Background: Consistent with the global trend, youth with HIV (YWH) in Nigeria have high rates of viral nonsuppression. Hence, novel interventions are needed. Setting: Infectious Diseases Institute, College of Medicine, University of Ibadan, Nigeria. Methods: In a single-arm trial, participants aged 15-24 years received 48 weeks of a combination intervention, comprising daily 2-way text message me…	Not phone call	299
327	SMS messages increase adherence to rapid diagnostic test results among malaria patients: results from a pilot study in Nigeria	2014	Modrek, Sepideh and Schatzkin, Eric and De La Cruz, Anna and Isiguzo, Chinwoke and Nwokolo, Ernest and Anyanti, Jennifer and Ujuju, Chinazo and Montagu, Dominic and Liu, Jenny	Background: The World Health Organization now recommends parasitological confirmation for malaria case management. Rapid diagnostic tests (RDTs) for malaria are an accurate and simple diagnostic to confirm parasite presence in blood. However, where they have been deployed, adherence to RDT results has been poor, especially when the test result is negative. Few studies have examined adherence to R…	Not phone call	300
328	Reducing Provider Workload While Preserving Patient Safety: A Randomized Control Trial Using 2-Way Texting for Postoperative Follow-up in Zimbabwe's Voluntary Medical Male Circumcision Program.	2020	Feldacker C and Murenje V and Holeman I and Xaba S and Makunike-Chikwinya B and Korir M and Gundidza PT and Holec M and Barnhart S and Tshimanga M	BACKGROUND: Voluntary medical male circumcisions (MCs) are safe: the majority of men heal without complication. However, guidelines require multiple follow-up visits. In Zimbabwe, where there is high mobile phone ownership, severe health care worker shortages, and rapid MC scale up intersect, we tested a 2-way texting (2wT) intervention to reduce provider workload while safeguarding patient safet…	Not within the study context	1
329	Does peer-navigated linkage to care work? A cross-sectional study of active linkage to care within an integrated non-communicable disease-HIV testing centre for adults in Soweto, South Africa.	2020	Hopkins KL and Hlongwane KE and Otwombe K and Dietrich J and Jaffer M and Cheyip M and Olivier J and van Rooyen H and Wade AN and Doherty T and Gray GE	INTRODUCTION: South Africa is the HIV epidemic epicentre; however, non-communicable diseases (NCDs) will be the most common cause of death by 2030. To improve identification and initiation of care for HIV and NCDs, we assessed proportion of clients referred and linked to care (LTC) for abnormal/positive screening results and time to LTC and treatment initiation from a HIV Testing Services (HTS) C…	Not within the study context	2
330	Reasons for Missing Antiretroviral Therapy: Results from a Multi-Country Study in Tanzania, Uganda, and Zambia.	2016	Koole O and Denison JA and Menten J and Tsui S and Wabwire-Mangen F and Kwesigabo G and Mulenga M and Auld A and Agolory S and Mukadi YD and van Praag E and Torpey K and Williams S and Kaplan J and Zee A and Bangsberg DR and Colebunders R	OBJECTIVES: To identify the reasons patients miss taking their antiretroviral therapy (ART) and the proportion who miss their ART because of symptoms; and to explore the association between symptoms and incomplete adherence. METHODS: Secondary analysis of data collected during a cross-sectional study that examined ART adherence among adults from 18 purposefully selected sites in Tanzania, Uganda,…	Not within the study context	3
331	A Patient-Centered Multicomponent Strategy for Accelerated Linkage to Care Following Community-Wide HIV Testing in Rural Uganda and Kenya.	2019	Ayieko J and Petersen ML and Charlebois ED and Brown LB and Clark TD and Kwarisiima D and Kamya MR and Cohen CR and Bukusi EA and Havlir DV and Van Rie A	INTRODUCTION: As countries move toward universal HIV treatment, many individuals fail to link to care after diagnosis of HIV. Efficient and effective linkage strategies are needed. METHODS: We implemented a patient-centered, multicomponent linkage strategy in the SEARCH "test-and-treat" trial (NCT 01864603) in Kenya and Uganda. After population-based, community-wide HIV testing, eligible particip…	Not within the study context	4
332	Daily Vaginal Swabs and Mobile Phone Sex Report for Assessing HIV Virion Exposure Prospectively Among a Cohort of Young Sexually Active Women in South Africa (HVTN 915).	2019	Lemos MP and Lazarus E and Isaacs A and Dietrich J and Morgan C and Huang Y and Grove D and Andrasik M and Laher F and Hural J and Chung E and Dragavon J and Puren A and Gulati RK and Coombs R and McElrath MJ and Gray G and Kublin JG	BACKGROUND: Measurements of HIV exposure could help identify subpopulations at highest risk of acquisition and improve the design of HIV prevention efficacy trials and public health interventions. The HVTN 915 study evaluated the feasibility of self-administered vaginal swabs for detection of HIV virions to assess exposure. METHODS: Fifty 18- to 25-year-old sexually active HIV-seronegative women …	Not within the study context	5
333	Personal Commitment Statements: Encouraging the Clinical Application of Continuing Professional Development Events for Health Practitioners in Low- and Middle-Income Countries.	2019	Bornman J and Louw B	INTRODUCTION: Statements of commitment to change are commonly used to evaluate continuing medical education. However, this approach is new to evaluating the continuing professional development (CPD) of other health care practitioners such as audiology, speech-language therapy, occupational therapy, and physiotherapy in low- and middle-income countries. This study explored the use of Personal Comm…	Not within the study context	6
334	Safety Experience During Real-World Use of Injectable Artesunate in Public Health Facilities in Ghana and Uganda: Outcomes of a Modified Cohort Event Monitoring Study (CEMISA).	2018	Ampadu HH and Dodoo ANO and Bosomprah S and Akakpo S and Hugo P and Gardarsdottir H and Leufkens HGM and Kajungu D and Asante KP	INTRODUCTION: Injectable artesunate (Inj AS) is the World Health Organization (WHO)-recommended product for treating severe malaria. However, despite widespread usage, there are few published safety studies involving large populations in real-world settings. In this study, we sought to assess the incidence of common adverse events (AEs) following the intake of Inj AS in real-life settings. METHOD…	Not within the study context	7
335	Participant recruitment and retention in longitudinal preconception randomized trials: lessons learnt from the Calcium And Pre-eclampsia (CAP) trial.	2017	Lawrie TA and Betrán AP and Singata-Madliki M and Ciganda A and Hofmeyr GJ and Belizán JM and Purnat TD and Manyame S and Parker C and Cormick G	BACKGROUND: The preconception period has the potential to influence pregnancy outcomes and randomized controlled trials (RCTs) are needed to evaluate a variety of potentially beneficial preconception interventions. However, RCTs commencing before pregnancy have significant participant recruitment and retention challenges. The Calcium And Pre-eclampsia trial (CAP trial) is a World Health Organizat…	Not within the study context	8
336	"I thought I was going to die": Experiences of COVID-19 patients managed at home in Uganda.	2023	Nakireka S and Mukunya D and Tumuhaise C and Olum R and Namulema E and Napyo A and Serwanja Q and Ingabire PM and Muyinda A and Bongomin F and Musaba M and Mutaki V and Nantale R and Akunguru P and Ainembabazi R and Nomujuni D and Olwit W and Nakawunde A and Nyiramugisha S and Aol PM and Rujumba J and Munabi I and Kiguli S	BACKGROUND: In Uganda, approximately 170,000 confirmed COVID-19 cases and 3,630 deaths have been reported as of January 2023. At the start of the second COVID-19 wave, the Ugandan health system was overwhelmed with a sudden increase in the number of COVID-19 patients who needed care, and the Ministry of Health resorted to home-based isolation and care for patients with mild to moderate disease. B…	Not within the study context	9
337	Deployment and use of mobile phone technology for real-time reporting of fever cases and malaria treatment failure in areas of declining malaria transmission in Muheza district north-eastern Tanzania.	2017	Francis F and Ishengoma DS and Mmbando BP and Rutta ASM and Malecela MN and Mayala B and Lemnge MM and Michael E	BACKGROUND: Early detection of febrile illnesses at community level is essential for improved malaria case management and control. Currently, mobile phone-based technology has been commonly used to collect and transfer health information and services in different settings. This study assessed the applicability of mobile phone-based technology in real-time reporting of fever cases and management o…	Not within the study context	10
338	Feasibility of a large cohort study in sub-Saharan Africa assessed through a four-country study.	2015	Dalal S and Holmes MD and Laurence C and Bajunirwe F and Guwatudde D and Njelekela M and Adebamowo C and Nankya-Mutyoba J and Chiwanga FS and Volmink J and Ajayi I and Kalyesubula R and Reid TG and Dockery D and Hemenway D and Adami HO	BACKGROUND: Large prospective epidemiologic studies are vital in determining disease etiology and forming national health policy. Yet, such studies do not exist in sub-Saharan Africa (SSA) notwithstanding the growing burden of chronic diseases. OBJECTIVE: We explored the feasibility of establishing a large-scale multicountry prospective study at five sites in four sub-Saharan countries. DESIGN: B…	Not within the study context	11
339	mHealth text and voice communication for monitoring people with chronic diseases in low-resource settings: a realist review.	2018	Anstey Watkins J and Goudge J and Gómez-Olivé FX and Huxley C and Dodd K and Griffiths F	BACKGROUND: Routine monitoring by patients and healthcare providers to manage chronic disease is vital, though this can be challenging in low-resourced health systems. Mobile health (mHealth) has been proposed as one way to improve management of chronic diseases. Past mHealth reviews have proposed the need for a greater understanding around how the theoretical constructs in mHealth interventions …	Not within the study context	12
340	Sexuality post gynaecological cancer treatment: a qualitative study with South African women.	2020	Pitcher S and Fakie N and Adams T and Denny L and Moodley J	OBJECTIVES: This study investigated women's experiences of their sexuality post gynaecological cancer treatment. Using a holistic sexuality framework, the study explored how women felt their sexual functioning, sexual relationships and sexual identity had been affected by treatment. DESIGN: The study was qualitative in nature and made use of an interpretive descriptive design. Data were analysed …	Not within the study context	13
341	Factors affecting linkage to HIV care and ART initiation following referral for ART by a mobile health clinic in South Africa: evidence from a multimethod study.	2019	Maughan-Brown B and Harrison A and Galárraga O and Kuo C and Smith P and Bekker LG and Lurie MN	Linkage to care from mobile clinics is often poor and inadequately understood. This multimethod study assessed linkage to care and antiretroviral therapy (ART) uptake following ART-referral by a mobile clinic in Cape Town (2015/2016). Clinic record data (N = 86) indicated that 67% linked to care (i.e., attended a clinic) and 42% initiated ART within 3 months. Linkage to care was positively associ…	Not within the study context	14
342	A mobile phone-based, community health worker program for referral, follow-up, and service outreach in rural Zambia: outcomes and overview.	2014	Schuttner L and Sindano N and Theis M and Zue C and Joseph J and Chilengi R and Chi BH and Stringer JS and Chintu N	BACKGROUND: Mobile health (m-health) utilizes widespread access to mobile phone technologies to expand health services. Community health workers (CHWs) provide first-level contact with health facilities; combining CHW efforts with m-health may be an avenue for improving primary care services. As part of a primary care improvement project, a pilot CHW program was developed using a mobile phone-bas…	Not within the study context	15
343	Task shifting for cataract surgery in eastern Africa: productivity and attrition of non-physician cataract surgeons in Kenya, Malawi and Tanzania.	2014	Eliah E and Lewallen S and Kalua K and Courtright P and Gichangi M and Bassett K	BACKGROUND: This project examined the surgical productivity and attrition of non-physician cataract surgeons (NPCSs) in Tanzania, Malawi, and Kenya. METHODS: Baseline (2008-9) data on training, support, and productivity (annual cataract surgery rate) were collected from officially trained NPCSs using mailed questionnaires followed by telephone interviews. Telephone interviews were used to collect…	Not within the study context	16
344	Seroepidemiology of maternally-derived antibody against Group B Streptococcus (GBS) in Mulago/Kawempe Hospitals Uganda - PROGRESS GBS.	2020	Kyohere M and Davies HG and Musoke P and Nakimuli A and Tusubira V and Tasimwa HB and Nsimire JS and Heath P and Cose S and Baker C and Le Doare K and Sekikubo M	Background: Group B Streptococcus (GBS) is a major contributor to the high burden of neonatal and young infant infectious disease in resource- limited settings. As disease protection during the first six months of life is provided via placental transfer of maternal antibodies, a maternal GBS vaccine may provide an effective strategy to reduce infectious death and disability. An efficacy study may…	Not within the study context	17
345	Assessment of completion of early medical abortion using a text questionnaire on mobile phones compared to a self-administered paper questionnaire among women attending four clinics, Cape Town, South Africa.	2015	Constant D and de Tolly K and Harries J and Myer L	In-clinic follow-up to assess completion of medical abortion is no longer a requirement according to World Health Organization guidance, provided adequate counselling is given. However, timely recognition of ongoing pregnancy, complications or incomplete abortion, which require treatment, is important. As part of a larger trial, this study aimed to establish whether women having a medical abortio…	Not within the study context	18
346	Use of peers, community lay persons and Village Health Team (VHT) members improves six-week postnatal clinic (PNC) follow-up and Early Infant HIV Diagnosis (EID) in urban and rural health units in Uganda: A one-year implementation study.	2015	Namukwaya Z and Barlow-Mosha L and Mudiope P and Kekitiinwa A and Matovu JN and Musingye E and Ssebaggala JN and Nakyanzi T and Abwooli JJ and Mirembe D and Etima J and Bitarakwate E and Fowler MG and Musoke PM	BACKGROUND: Effective Prevention of Mother to child Transmission of HIV (PMTCT) relies heavily on follow-up of HIV-infected women and infants from antenatal, through postnatal, to the end of the breastfeeding period. In Uganda, postnatal (PNC) follow-up remains below 50 % creating a missed opportunity for linkage to comprehensive HIV care and early infant diagnosis (EID). We evaluated the use of …	Not within the study context	19
347	Family planning use and correlates among female sex workers in a community empowerment HIV prevention intervention in Iringa, Tanzania: a case for tailored programming.	2021	Beckham SW and Stockton M and Galai N and Davis W and Mwambo J and Likindikoki S and Kerrigan D	BACKGROUND: Female sex workers in sub-Saharan Africa face high unmet need for family planning and higher risk for unintended pregnancy. Community empowerment HIV prevention approaches have the potential to increase family planning uptake and present an opportunity to integrate HIV, reproductive health, and contraception. This article describes family planning use and pregnancy among female sex wo…	Not within the study context	20
348	Using no-cost mobile phone reminders to improve attendance for HIV test results: a pilot study in rural Swaziland	2013	Kliner, Merav and Knight, Abigail and Mamvura, Canaan and Wright, John and Walley, John	Background: Mobile technology has great potential to improve adherence and treatment outcomes in healthcare settings. However, text messaging and phone calls are unaffordable in many resource-limited areas. This study investigates the use of a no-cost alternative mobile phone technology using missed calls ('buzzing') to act as a patient reminder. The use of missed calls as a patient reminder was …	Not within the study context	21
349	Exploring the use of mobile phone technology for the enhancement of the prevention of mother-to-child transmission of HIV program in Nyanza, Kenya: a qualitative study	2013	Jennings, Larissa and Ong'ech, John and Simiyu, Rogers and Sirengo, Martin and Kassaye, Seble	Background: Community-based mobile phone programs can complement gaps in clinical services for prevention of mother-to-child transmission (PMTCT) of HIV in areas with poor infrastructure and personnel shortages. However, community and health worker perceptions on optimal mobile phone communication for PMTCT are underexplored. This study examined what specific content and forms of mobile communica…	Not within the study context	22
350	Text messaging to decrease tuberculosis treatment attrition in TB-HIV coinfection in Uganda	2017	Hermans, Sabine M. and Elbireer, Sawsan and Tibakabikoba, Harriet and Hoefman, Bas J. and Manabe, Yukari C.	Background: Low tuberculosis (TB) treatment completion rates in sub-Saharan Africa are an important driver of multidrug resistance. Mobile technology-based interventions have been shown to improve adherence to antiretroviral therapy in sub-Saharan Africa. We aimed to test the effect of a short-message service (SMS) intervention on loss to follow-up (LFU).Materials and methods: In this quasi-exper…	Not within the study context	23
351	Expanding the Evidence on the Safety and Efficiency of 2-Way Text Messaging-Based Telehealth for Voluntary Medical Male Circumcision Follow-up Compared With In-Person Reviews: Randomized Controlled Trial in Rural and Urban South Africa	2023	Feldacker, Caryl and Pienaar, Jacqueline and Wasunna, Beatrice and Ndebele, Felex and Khumalo, Calsile and Day, Sarah and Tweya, Hannock and Oni, Femi and Sardini, Maria and Adhikary, Binod and Waweru, Evelyn and Wafula, Mourice Barasa and Dixon, Anna and Jafa, Krishna and Su, Yanfang and Sherr, Kenneth and Setswe, Geoffrey	Background: There is a dearth of high-quality evidence from digital health interventions in routine program settings in lowand middle-income countries. We previously conducted a randomized controlled trial (RCT) in Zimbabwe, demonstrating that 2-way texting (2wT) was safe and effective for follow-up after adult voluntary medical male circumcision (VMMC). Objective: To demonstrate the replicabilit…	Not within the study context	24
352	Uptake of antiretroviral therapy and male circumcision after community-based HIV testing and strategies for linkage to care versus standard clinic referral: a multisite, open-label, randomised controlled trial in South Africa and Uganda	2016	Barnabas, Ruanne V. and van Rooyen, Heidi and Tumwesigye, Elioda and Brantley, Justin and Baeten, Jared M. and van Heerden, Alastair and Turyamureeba, Bosco and Joseph, Philip and Krows, Meighan and Thomas, Katherine K. and Schaafsma, Torin T. and Hughes, James P. and Celum, Connie	Background Male circumcision decreases HIV acquisition by 60%, and antiretroviral therapy (ART) almost eliminates HIV transmission from HIV-positive people who are virally suppressed; however, coverage of these interventions has lagged behind targets. We aimed to assess whether community-based HIV testing with counsellor support and point-of-care CD4 cell count testing would increase uptake of AR…	Not within the study context	25
353	An Interactive Text Messaging Intervention to Improve Adherence to Option B plus Prevention of Mother-to-Child HIV Transmission in Kenya: Cost Analysis	2020	Chen, Yilin and Ronen, Keshet and Matemo, Daniel and Unger, Jennifer A. and Kinuthia, John and John-Stewart, Grace and Levin, Carol	Background: Mobile health (mHealth) approaches offer potentially affordable ways to support the care of HIV-infected patients in overstretched health care systems. However, only few studies have analyzed the costs associated with mHealth solutions for HIV care.Objective: The aim of this study was to estimate the total incremental costs and incremental cost per beneficiary of an interactive SMS te…	Not within the study context	26
354	Is self-assessment of medical abortion using a low-sensitivity pregnancy test combined with a checklist and phone text messages feasible in South African primary healthcare settings? A randomized trial	2017	Constant, Deborah and Harries, Jane and Daskilewicz, Kristen and Myer, Landon and Gemzell-Danielsson, Kristina	ObjectiveTo evaluate feasibility of self-assessment of medical abortion outcome using a low-sensitivity urine pregnancy test, checklist and text messages. The study assessed whether accurate self-assessment required a demonstration of the low-sensitivity urine pregnancy test or if verbal instructions suffice.MethodsThis non-inferiority trial enrolled 525 adult women from six public sector abortio…	Not within the study context	27
355	Texting From the Bush: Data Collection Using SMS Text Messaging in Areas of Low Network Coverage From Low-Literacy Providers	2015	Perosky, Joseph E. and Munro, Michelle L. and Kay, Jillian L. and Nyanplu, Aloysius and Williams, Garfee and Andreatta, Pamela B. and Lori, Jody R.	Mobile health technology, specifically Short Message Service (SMS), provides a low-cost medium to transmit data in real time. SMS has been used for data collection by highly literate and educated health care workers in low-resource countries; however, no previous studies have evaluated implementation of an SMS intervention by low-literacy providers. The Liberian Ministry of Health and Social Welf…	Not within the study context	28
356	Feasibility and acceptability of an HPV self-testing strategy: lessons from a research context to assess for ability to implement into primary care at a national level in Botswana.	2023	Luckett, Rebecca and Ramogola-Masire, Doreen and Harris, Devon A and Gompers, Annika and Gaborone, Kelebogile and Mochoba, Lorato and Ntshese, Lapelo and Mathoma, Anikie and Kula, Maduke and Shapiro, Roger and Larson, Elysia	Background: The WHO strategy for cervical cancer elimination strives to achieve 70% coverage with high-performance cervical screening. While few low- and middle-income countries have achieved this, high-risk human papillomavirus (hrHPV) self-testing creates the possibility to rapidly upscale access to high-performance cervical screening across resource settings. However, effective hrHPV screening…	Not within the study context	29
357	The Effects of a Locally Developed mHealth Intervention on Delivery and Postnatal Care Utilization; A Prospective Controlled Evaluation among Health Centres in Ethiopia	2016	Shiferaw, Solomon and Spigt, Mark and Tekie, Michael and Abdullah, Muna and Fantahun, Mesganaw and Dinant, Geert-Jan	BackgroundAlthough there are studies showing that mobile phone solutions can improve health service delivery outcomes in the developed world, there is little empirical evidence that demonstrates the impact of mHealth interventions on key maternal health outcomes in low income settings.MethodsA non-randomized controlled study was conducted in the Amhara region, Ethiopia in 10 health facilities (5 …	Not within the study context	30
358	Effects of group cognitive-behavioral therapy on psychological distress of awaiting-trial prison inmates	2020	Amoke, Chijioke Virgilus and Ede, Moses Onyemaechi and Nwokeoma, Bonaventure N. and Onah, Sebastian O. and Ikechukwu-Ilomuanya, Amaka B. and Albi-Oparaocha, Florence C. and Nweke, Maduka L. and Amoke, Chijioke, V and Amadi, Kingsley C. and Aloh, Henry E. and Anyaegbunam, Emenike N. and Nwajiuba, Chinyere A. and Onwuama, Onyeyilichukwu P. and Ede, Kelechi R. and Ononaiwu, Agnes, I and Nweze, Tina	Background/Objectives: The level of psychological distress among awaiting-trial inmates is rapidly increasing in Nigeria. Studies have recommended increasing attention and additional psychological intervention that could improve the psychological wellbeing of prisoners. This study evaluates the effect of cognitive behavioral therapy on psychological distress among awaiting-trial prison inmates in…	Not within the study context	31
359	Determinants of intention to return to donate blood among first-time blood donors in Ghana	2021	Asamoah-Akuoko, Lucy and Ullum, Henrik and Appiah, Bernard and Hassall, Oliver W. and Ndanu, Thomas and Adongo, Philip and Bates, Imelda	Objective This study seeks to identify factors that are predictive of intention to return to donate blood among first-time blood donors.Methods A cross-sectional survey of 505 first-time blood donors, selected from blood donation sessions across three regions in Ghana. Data were obtained on their intention to donate blood in the next four months, factors that would influence this decision. Logist…	Not within the study context	32
360	The effect of cognitive behavioural therapy integrated with activity pacing on cancer-related fatigue, depression and quality of life among patients with breast cancer undergoing chemotherapy in Ethiopia: A randomised clinical trial	2023	Getu, Mikiyas Amare and Wang, Panpan and Addissie, Adamu and Seife, Edom and Chen, Changying and Kantelhardt, Eva Johanna	Fatigue is a common symptom experienced by 80% of individuals who receive chemotherapy and is one of the major factors that affect quality of life (QoL) of patients with breast cancer. Our study aimed to assess the effect of cognitive behavioural therapy integrated with activity pacing (CBT-AP) on cancer-related fatigue among patients with breast cancer undergoing chemotherapy. A parallel-group, …	Not within the study context	33
361	Risk Factors for Abandonment of Wilms Tumor Therapy in Kenya	2015	Libes, Jaime and Oruko, Oliver and Abdallah, Fatmah and Githanga, Jessie and Ndung'u, James and Musimbi, Joyce and Njuguna, Festus and Patel, Kirtika and White, John and Axt, Jason R. and O'Neill, James A., Jr. and Shrubsole, Martha and Li, Ming and Lovvorn, Harold N., III	Background. Survival from Wilms tumor (WT) in sub-Saharan Africa remains dismal as a result of on-therapy mortality and treatment abandonment. Review of patients diagnosed from 2008 to 2011 in our Kenyan Wilms Tumor Registry showed a loss to follow up (LTFU) rate approaching 50%. The purpose of this study was to trace those LTFU, estimate the survival rate, and identify risk factors for treatment…	Not within the study context	34
362	Medicines information and adherence in HIV/AIDS patients	2006	Mansoor, LE and Dowse, R	Providing written medicines information is being legislated in an increasing number of countries worldwide, with the patient information leaflet (PIL) being the most widely used method for conveying health information. The impact of providing such information on adherence to therapy is reportedly unpredictable. Therapy for human immunodeficiency virus/acquired immune deficiency syndrome (HIV/AIDS…	Not within the study context	35
363	Methylene blue halves the long-term recurrence rate in acute pilonidal sinus disease	2008	Doll, Dietrich and Novotny, Alexander and Rothe, Ronny and Kristiansen, Jette Elisabeth and Wietelmann, Kai and Boulesteix, Anne-Laure and Duesel, Wolfgang and Petersen, Sven	Objective To study the potential benefits of intraoperative methylene blue (MB) use in pilonidal sinus surgery, the correlation between long-term recurrence rate and intraoperative MB use in pilonidal sinus surgery was investigated.Background Explicit investigations of MB effects in sinus surgery are scarce and inconclusive; an effect on long-term recurrence rate has never been systematically inv…	Not within the study context	36
364	Tablet-based disclosure counselling for HIV-infected children, adolescents, and their caregivers: a pilot study	2018	McHenry, Megan S. and Apondi, Edith and McAteer, Carole I. and Nyandiko, Winstone M. and Fischer, Lydia J. and Ombitsa, Ananda R. and Aluoch, Josephine and Scanlon, Michael L. and Vreeman, Rachel C.	Background: Overwhelmed, under-trained medical staff working in resource-limited settings need efficient resources for HIV disclosure counselling. The objective of this study was to describe providers' experiences using tablet computers for disclosure-related counselling with HIV-infected children and their caregivers in western Kenya. with additional perspectives from adolescents.Methods: A qual…	Not within the study context	37
365	The Appointment System Influences Uptake of Cataract Surgical Services in Rwanda	2021	Kitema, Gatera Fiston and Morjaria, Priya and Mathenge, Wanjiku and Ramke, Jacqueline	The aim of this study was to investigate barriers and enablers associated with the uptake of cataract surgery in Rwanda, where financial protection is almost universally available. This was a hospital-based cross-sectional study where potential participants were adults aged >18 years who accepted an appointment for cataract surgery during the study period (May-July 2019). Information was collecte…	Not within the study context	38
366	High burden of cryptococcal antigenemia and meningitis among patients presenting at an emergency department in Maputo, Mozambique	2021	Deiss, Robert and Loreti, Carolina V. and Gutierrez, Ana G. and Filipe, Eudoxia and Tatia, Milton and Issufo, Sheila and Ciglenecki, Iza and Loarec, Anne and Vivaldo, Henriques and Barra, Carmen and Siufi, Carolina and Molfino, Lucas and Antabak, Natalia Tamayo	Background Cryptococcal meningitis is a leading cause of HIV-related mortality in sub-Saharan Africa, however, screening for cryptococcal antigenemia has not been universally implemented. As a result, data concerning cryptococcal meningitis and antigenemia are sparse, and in Mozambique, the prevalence of both are unknown.Methods We performed a retrospective analysis of routinely collected data fr…	Not within the study context	39
367	How a Digital Case Management Platform Affects Community-Based Palliative Care of Sub-Saharan African Cancer Patients: Clinician-Users' Perspectives	2022	Ho, Yun Xian and Morse, Robert S. S. and Lambden, Kaley and Mushi, Beatrice P. P. and Ngoma, Mamsau and Mahuna, Habiba and Ngoma, Twalib and Miesfeldt, Susan	Background Symptom control among cancer patients is a Tanzanian public health priority impacted by limited access to palliative care (PC) specialists and resources. Mobile Palliative Care Link (mPCL), a mobile/web application, aims to extend specialist access via shared care with local health workers (LHWs) with the African Palliative care Outcome Scale (POS) adapted for regular, automated sympto…	Not within the study context	40
368	Cause of death amongst frail and non-frail older people post-hospital admission in northern Tanzania	2024	Moore, D. T. and Davidson, S. L. and Murray, A. and Randall, T. and Hardy, J. and Lyimo, G. and Kilasara, J. and Urasa, S. and Walker, R. W. and Dotchin, C. L.		Not within the study context	41
369	Factors associated with preeclampsia among pregnant women in Gojjam zones, Amhara region, Ethiopia: a case-control study	2023	Asres, Abiyot Wolie and Tilahun, Abigiya Wondimagegnehu and Addissie, Adamu	Purpose: Little is known about the factors contributing to preeclampsia in Ethiopia. Therefore, this study was conducted to determine factors associated with preeclampsia among pregnant women in public hospitals.Methods and materials: An institution based unmatched case-control study was conducted. Women with preeclampsia were cases, and those without preeclampsia were controls. The study partici…	Not within the study context	42
370	A combination intervention strategy to improve linkage to and retention in HIV care following diagnosis in Mozambique: A cluster-randomized study	2017	Elul, Batya and Lamb, Matthew R. and Lahuerta, Maria and Abacassamo, Fatima and Ahoua, Laurence and Kujawski, Stephanie A. and Tomo, Maria and Jani, Ilesh	BackgroundConcerning gaps in the HIV care continuum compromise individual and population health. We evaluated a combination intervention strategy (CIS) targeting prevalent barriers to timely linkage and sustained retention in HIV care in Mozambique.Methods and findingsIn this cluster-randomized trial, 10 primary health facilities in the city of Maputo and Inhambane Province were randomly assigned…	Not within the study context	43
371	Early Warning Indicators for First-Line Virologic Failure Independent of Adherence Measures in a South African Urban Clinic	2013	Marconi, Vincent C. and Wu, Baohua and Hampton, Jane and Ordonez, Claudia E. and Johnson, Brent A. and Singh, Dinesh and John, Sally and Gordon, Michelle and Hare, Anna and Murphy, Richard and Nachega, Jean and Kuritzkes, Daniel R. and del Rio, Carlos and Sunpath, Henry and South Africa Resistance Cohort Stu	We sought to develop individual-level Early Warning Indicators (EWI) of virologic failure (VF) for clinicians to use during routine care complementing WHO population-level EWI. A case-control study was conducted at a Durban clinic. Patients after5 months of first-line antiretroviral therapy (ART) were defined as cases if they had VF [HIV-1 viral load (VL)>1000 copies/mL] and controls (2:1) if the…	Not within the study context	44
372	Level of knowledge toward essential newborn care practices among postnatal mothers in governmental hospitals of Harar Town, Eastern Ethiopia.	2022	Leta, Masresha	OBJECTIVES: Essential newborn care is a set of comprehensive recommendations designed by the World Health Organization to improve the newborn's health through intervention before conception, during pregnancy, soon after birth, and the postnatal period. Globally 4 million newborns die every year before they reach the age of 1 month. Therefore, this study assessed the level of knowledge and associa…	Not within the study context	45
373	Test-Retest Reliability of Self-Reported Sexual Behavior History in Urbanized Nigerian Women	2017	Dareng, Eileen O. and Adebamowo, Sally N. and Eseyin, Olabimpe R. and Odutola, Michael K. and Pharoah, Paul P. and Adebamowo, Clement A.	Background: Studies assessing risk of sexual behavior and disease are often plagued by questions about the reliability of self-reported sexual behavior. In this study, we evaluated the reliability of self-reported sexual history among urbanized women in a prospective study of cervical HPV infections in Nigeria.Methods: We examined test-retest reliability of sexual practices using questionnaires a…	Not within the study context	46
374	Effect of a customized digital adherence tool on retention in care and adherence to antiretroviral treatment in breastfeeding women, children and adolescents living with HIV in Tanzania: a mixed-methods study followed by clinical trials	2023	Sumari-de Boer, I. Marion and Ngowi, Kennedy M. and Swai, Iraseni U. and Masika, Lyidia V. and Maro, Rehema A. and Mtenga, Alan E. and Mtesha, Benson A. and Nieuwkerk, Pythia T. and Reis, Ria and de Wit, Tobias F. Rinke and Aarnoutse, Rob E.	BackgroundAdherence to antiretroviral (ARV) treatment for HIV infection is challenging because of many factors. The World Health Organization (WHO) has recommended using digital adherence technologies (DATs). However, there is limited evidence on how DATs improve adherence. Wisepill (R) is an internet-enabled medication dispenser found feasible and acceptable in several studies. However, limited …	Not within the study context	47
375	Effect of Text Messaging to Deter Early Resumption of Sexual Activity After Male Circumcision for HIV Prevention: A Randomized Controlled Trial	2014	Odeny, Thomas A. and Bailey, Robert C. and Bukusi, Elizabeth A. and Simoni, Jane M. and Tapia, Kenneth A. and Yuhas, Krista and Holmes, King K. and McClelland, R. Scott	Background: Resumption of sex before complete wound healing after male circumcision may increase risk of postoperative surgical complications, and HIV acquisition and transmission. We aimed to determine the effect of text messaging to deter resumption of sex before 42 days postcircumcision. Methods: We conducted a randomized trial where men older than18 years who owned mobile phones and had just …	Not within the study context	48
376	STRATEGIES TO IMPROVE PATIENTS FOLLOW-UP IN DEVELOPING COUNTRIES	2008	Ekele, B.		Not within the study context	49
377	Qualitative Assessment of the Feasibility, Usability, and Acceptability of a Mobile Client Data App for Community-Based Maternal, Neonatal, and Child Care in Rural Ghana.	2016	Rothstein, Jessica D and Jennings, Larissa and Moorthy, Anitha and Yang, Fan and Gee, Lisa and Romano, Karen and Hutchful, David and Labrique, Alain B and LeFevre, Amnesty E	Mobile phone applications may enhance the delivery of critical health services and the accuracy of health service data. Yet, the opinions and experiences of frontline health workers on using mobile apps to track pregnant and recently delivered women are underreported. This evaluation qualitatively assessed the feasibility, usability, and acceptability of a mobile Client Data App for maternal, neo…	Not within the study context	50
378	Joint modeling of longitudinal changes of pulse rate and body temperature with time to recovery of pneumonia patients under treatment: a prospective cohort study	2023	Biru, Getu Dessie and Derebe, Muluwerk Ayele and Workie, Demeke Lakew	Background: Pneumonia is the leading infectious cause of mortality worldwide and one of the most common lower respiratory tract infections that is contributing significantly to the burden of antibiotic consumption. The study aims to identify the determinants of the progress of pulse rate, body temperature and time to recovery of pneumonia patients.Method: A prospective cohort study design was use…	Not within the study context	51
379	Antiretroviral therapy initiation and retention among clients who received peer-delivered linkage case management and standard linkage services, Eswatini, 2016-2020: retrospective comparative cohort study	2022	MacKellar, Duncan and Hlophe, Thabo and Ujamaa, Dawud and Pals, Sherri and Dlamini, Makhosazana and Dube, Lenhle and Suraratdecha, Chutima and Williams, Daniel and Byrd, Johnita and Tobias, James and Mndzebele, Phumzile and Behel, Stephanie and Pathmanathan, Ishani and Mazibuko, Sikhathele and Tilahun, Endale and Ryan, Caroline	Background Persons living with HIV infection (PLHIV) who are diagnosed in community settings in sub-Saharan Africa are particularly vulnerable to barriers to care that prevent or delay many from obtaining antiretroviral therapy (ART). Methods We conducted a retrospective cohort study to assess if a package of peer-delivered linkage case management and treatment navigation services (CommLink) was …	Not within the study context	52
380	Iterative Adaptation of a Mobile Health Intervention Across Countries Using Human-Centered Design: Qualitative Study	2019	Isler, Jasmin and Sawadogo, N. Helene and Harling, Guy and Baernighausen, Till and Adam, Maya and Kagone, Moubassira and Sie, Ali and Greuel, Merlin and McMahon, Shannon A.	Background: Mobile health (mHealth) video interventions are often transferred across settings. Although the outcomes of these transferred interventions are frequently published, the process of adapting such videos is less described, particularly within and across lower-income contexts. This study fills a gap in the literature by outlining experiences and priorities adapting a suite of South Afric…	Not within the study context	53
381	Velopharyngeal changes after maxillary distraction in cleft patients using a rigid external distraction device: <i>A retrospective study</i>	2016	Taha, Mahasen and Elsheikh, Yasser M.	Objective: To evaluate early and late velopharyngeal changes in cleft lip and palate (CLP) patients after use of the Rigid External Distractor (RED) device and to correlate these changes to the amount of maxillary advancement.Materials and Methods: Thirty Class III CLP patients were included in the study. Maxillary advancement was performed using the RED device in combination with titanium minipl…	Not within the study context	54
382	Geometric Features of Vertebrobasilar Arterial System in Adult Black Kenyans	2018	Ogeng'o, Julius A. and Mwachaka, Philip M. and Odhiambo, Dan E. and Sinkeet, Simeon R. and Elbusaidy, Hemed and Olabu, Beda and Inyimili, Martin	Geometric features of vertebrobasilar system influence occurrence of posterior circulation atherosclerosis, aneury sms, stroke and neuroradiological procedures. These features show ethnic variation, but data from black Africans in Sub Saharan Africa are scarce. This study aimed to describe geometric features of vertebrobasilar system in a black Kenyan population. It was a descriptive cadaveric st…	Not within the study context	55
383	Smart insect monitoring based on YOLOV5 case study: Mediterranean fruit fly Ceratitis capitata and Peach fruit fly Bactrocera zonata	2023	Slim, S. O. and Abdelnaby, I. A. and Moustafa, M. S. and Zahran, M. B. and Dahi, H. F. and Yones, M. S.	The agricultural sector in Egypt is adversely affected by factors such as inadequate soil fertility and environmental hazards such as pestilence and diseases. The implementation of early pest prediction techniques has the potential to enhance agricultural yield. Bactrocera zonata and Ceratitis capitata, known as peach fruit fly and Mediterranean fruit fly, respectively, are the predominant pests …	Not within the study context	56
384	Anthropometric nutritional status, and social and dietary characteristics of African and Indian adolescents taking part in the TALENT (Transforming Adolescent Lives through Nutrition) qualitative study	2021	Fall, Caroline H. D. and Abera, Mubarek and Chopra, Harsha and Hardy-Johnson, Polly and Janha, Ramatoulie E. and Jesson, Julie and Joglekar, Charudutta and Joseph, Shama and Kehoe, Sarah H. and Mukoma, Gudani and Joshi-Reddy, Kejal and Kumaran, Kalyanaraman and Barker, Mary E. and TALENT Consortium	Objective: To describe the anthropometry, socioeconomic circumstances, diet and screen time usage of adolescents in India and Africa as context to a qualitative study of barriers to healthy eating and activity. Design: Cross-sectional survey, including measured height and weight and derived rates of stunting, low BMI, overweight and obesity. Parental schooling and employment status, household ass…	Not within the study context	57
385	Psychometric Evidence of the Arabic Version of Nomophobia Questionnaire Among Physical Education Students	2023	Jelleli, Hilmi and Hindawi, Omar and Rebhi, Mahmoud and Ben Aissa, Mohamed and Saidane, Mouna and Saad, Amr Roushdy and Guelmami, Noomen	Purpose: Nomophobia refers to a psychological state in which individuals experience anxiety or fear at the thought of being disconnected from their mobile phone. The Nomophobia Questionnaire was developed to assess dimensions of nomophobia among native English-speaking populations. The purpose of this study was to adapt and validate the Nomophobia Questionnaire in the Tunisian context based on We…	Not within the study context	58
386	Antibiotic susceptibility pattern of <i>Staphylococcus</i> species isolated from telephone receivers	2009	Smith, S., I and Opere, B. and Goodluck, H. T. and Akindolire, O. T. and Folaranmi, A. and Odekeye, O. M. and Omonigbehin, E. A.	Introduction: Microorganisms are transferred to everyday objects from the environment and infected individuals. Pathogenic microbes are transmissible from the air, skin, hands and other interpersonal contacts and cause diseases most of the time. This study centres on the microbial assessment of telephone receivers, their ability to transfer bacterial infections and the isolation of these microorg…	Not within the study context	59
387	Best Practises in New Product Development : The Zyray Wireless Case Study	2005	Koekemoer, Philip Z2 -		Not within the study context	60
388	A Patient Satisfaction Survey at the University of Johannesburg Homoeopathy Health Centre: January 2016 to June 2016	2016	Brak, Peter Z2 -		Not within the study context	61
389	Treatment of child anxiety disorders via guided parent-delivered cognitive behavioural therapy: randomised controlled trial	2013	Thirlwall, Kerstin and Cooper, Peter J. and Karalus, Jessica and Voysey, Merryn and Willetts, Lucy and Creswell, Cathy	BackgroundPromising evidence has emerged of clinical gains using guided self-help cognitive-behavioural therapy (CBT) for child anxiety and by involving parents in treatment; however, the efficacy of guided parent-delivered CBT has not been systematically evaluated in UK primary and secondary settings.AimsTo evaluate the efficacy of low-intensity guided parent-delivered CBT treatments for childre…	Not within the study context	62
390	Theoretical Framework for a Measurement and Verification Meter Supported by the Development of Simulink Models	2021	Bekker, Marius Z2 -		Not within the study context	63
391	Sex Work during the 2010 FIFA World Cup: Results from a Three-Wave Cross-Sectional Survey	2011	Delva, Wim and Richter, Marlise and De Koker, Petra and Chersich, Matthew and Temmerman, Marleen	Background: In the months leading up to the 2010 FIFA World Cup in South Africa, international media postulated that at least 40,000 foreign sex workers would enter South Africa, and that an increased HIV incidence would follow. To strengthen the evidence base of future HIV prevention and sexual health programmes during international sporting events, we monitored the supply and demand of female s…	Not within the study context	64
392	Prognostic Value of Motor Timing in Treatment Outcome in Patients With Alcohol- and/or Cocaine Use Disorder in a Rehabilitation Program	2018	Young, Susanne Yvette and Kidd, Martin and van Hoof, Jacques J. M. and Seedat, Soraya	Introduction: Individuals with Substance Use Disorder (SUD) often have cognitive deficits in multiple domains, including motor timing deficits, with recovery times of up to 1 year. Cognitive deficits influence treatment outcomes and abstinence. To our knowledge, timing deficits have not been investigated with regard to treatment outcome and relapse.Methods: This prospective study tested the progn…	Not within the study context	65
393	The effect of khat cultivation on rural households' income in Bahir Dar Zuria District, Northwest Ethiopia.	2023	Hussein, Yemiamerew Z and Wondimagegnhu, Beneberu A and Misganaw, Girmachew S	The study was conducted to evaluate the effect of khat cultivation on rural households' income in the Bahir Dar Zuria district using cross-sectional data collected from 180 randomly selected respondents, and supported by focus group discussions in two districts of northwest Ethiopia. The data were analyzed by simple descriptive statistics and beta regression. Results from descriptive statistics s…	Not within the study context	66
394	Role of Cervical Spinal Magnetic Stimulation in Improving Posture and Functional Ambulation of Patients with Relapsing Remitting Multiple Sclerosis.	2022	Fawaz, Shereen I and Izumi, Shin-Ichi and Hamada, Soha M and Omara, Abir A and Wassef, Ghada O and Saber, Heba Gamal and Salama, Sherihan M	Balance impairment is one of the hallmarks of early MS. Proprioceptive deficit was found to be one of the main causes of this imbalance. The cervical enlargement has a strong proprioceptive system, with its projections to the reticular formation and the central pattern generators, helping in rhythmic pattern generation and alternate leg movements. Repetitive trans-spinal magnetic stimulation (rTS…	Not within the study context	67
395	E-Learning for Medical Education in Sub-Saharan Africa and Low-Resource Settings: Viewpoint	2019	Barteit, Sandra and Jahn, Albrecht and Banda, Sekelani S. and Baernighausen, Till and Bowa, Annel and Chileshe, Geoffrey and Guzek, Dorota and Jorge, Margarida Mendes and Luders, Sigrid and Malunga, Gregory and Neuhann, Florian	E-learning has been heralded as a revolutionary force for medical education, especially for low-resource countries still suffering from a dire lack of health care workers. However, despite over two decades of e-learning endeavors and interventions across sub-Saharan Africa and other low-and middle-income countries, e-learning for medical education has not gained momentum and continues to fall sho…	Not within the study context	68
396	Assessing the methodological quality of systematic reviews of interventions aimed at improving vaccination coverage using AMSTAR and ROBIS checklists	2019	Jaca, Anelisa and Ndze, Valantine Ngum and Wiysonge, Charles Shey	Introduction: Systematic reviews (SRs) are the backbone of evidence-based health care, but no gold standard exists to assess their methodological quality. Although the AMSTAR tool is accepted for analyzing the quality of SRs, the ROBIS instrument was recently developed. This study compared the capacity of both instruments to capture the quality of SRs of interventions for improving vaccination co…	Not within the study context	69
397	A hybrid approach for the detection and monitoring of people having personality disorders on social networks.	2022	Ellouze, Mourad and Hadrich Belguith, Lamia	Research in the medical field does not stop evolving. This evolution obliges doctors to be up-to-date in order to well manage every situation that may occur with their patients. However, the medical field is very sensitive and requires a great deal of precision, all of that poses a major problem. Consequently, there is a recourse to computer science, to resolve all of these issues. In this contex…	Not within the study context	70
398	Feasibility of an innovative electronic mobile system to assist health workers to collect accurate, complete and timely data in a malaria control programme in a remote setting in Kenya	2015	Soti, David O. and Kinoti, Stephen N. and Omar, Ahmeddin H. and Logedi, John and Mwendwa, Teresa K. and Hirji, Zahra and Ferro, Santiago	Background: The cornerstone of decision making aimed at improving health services is accurate and timely health information. The Ministry of Public Health and Sanitation in Kenya decided to pilot feasibility of Fionet, an innovation that integrates diagnostics, data capture and cloud services, in its malaria control programme to demonstrate usability and feasibility by primary level workers in a …	Not within the study context	71
399	A Deep Classification System for Medical Data Analysis	2018	Hassan, Ayah M. and Hassan, Yasser F. and Kholief, Mohamed H.	Medical records encompass entities representing patients' vital aspects. Whenever incorporated, entities assist in building up a comprehensive diagnosis of the patient. However due to the complicated and interlinked nature of the large-scale medical data, certain systematic procedures have to be followed for the proper and efficient classification. These are not only confined to the classificatio…	Not within the study context	72
400	TELEPHONE VERSUS USUAL CARE IN MANAGEMENT OF ACUTE WHIPLASH ASSOCIATED DISORDER: A PILOT STUDY	2016	Watson, Estelle D. and Coopoo, Yoga	Whiplash associated disorder (WAD) is a common and costly condition, and recommended management includes advice to "act as usual" and exercise. Providing this treatment through a telephonic intervention may help to improve access to care, and reduce costs. This pilot study assessed: (1) the effectiveness of a telephonic intervention for low grade WAD injuries; and (2) the comparison between this …	Not within the study context	73
401	Telemedicine in Spine Surgery: Global Perspectives and Practices	2023	Riew, Grant J. and Lovecchio, Francis and Samartzis, Dino and Louie, Philip K. and Germscheid, Niccole and An, Howard and Cheung, Jason Pui Yin and Chutkan, Norman and Mallow, Gary Michael and Neva, Marko H. and Phillips, Frank M. and Sciubba, Daniel and El-Sharkawi, Mohammad and Valacco, Marcelo and McCarthy, Michael H. and Makhni, Melvin C. and Iyer, Sravisht	Study Design: Cross-sectional, anonymous, international survey.Objectives: The COVID-19 pandemic has resulted in the rapid adoption of telemedicine in spine surgery. This study sought to determine the extent of adoption and global perspectives on telemedicine in spine surgery.Methods: All members of AO Spine International were emailed an anonymous survey covering the participant's experiences wit…	Not within the study context	74
402	Knowledge, Applicability, and Barriers of Telemedicine in Egypt: A National Survey.	2021	Alboraie, Mohamed and Allam, Mahmoud Abdelrashed and Youssef, Naglaa and Abdalgaber, Mohammad and El-Raey, Fathiya and Abdeen, Nermeen and Mahdy, Reem Ezzat and Elshaarawy, Omar and Elgebaly, Ahmed and Haydara, Tamer and Abd-Elsalam, Sherief and Nassar, Yusuf Abdullah and Shabana, Hosam and Zaky, Samy	OBJECTIVES: The study is aimed at evaluating knowledge, attitude, and barriers to telemedicine among the general population in Egypt.METHODS: A questionnaire-based cross-sectional design was carried out among the general Egyptian population. A convenience sampling method was used to approach the eligible participants from University Teaching Hospitals of eight governorates from May to July 2020.R…	Not within the study context	75
403	Neural tube defects in Uganda: follow-up outcomes from a national referral hospital	2018	Xu, Linda W. and Vaca, Silvia D. and He, Joy Q. and Nalwanga, Juliet and Muhumuza, Christine and Kiryabwire, Joel and Ssenyonjo, Hussein and Mukasa, John and Muhumuza, Michael and Grant, Gerald	OBJECTIVE Children with neural tube defects (NTDs) require timely surgical intervention coupled with long-term management by multiple highly trained specialty healthcare teams. In resource-limited settings, outcomes are greatly affected by the lack of coordinated care. The purpose of this study was to characterize outcomes of spina bifida patients treated at Mulago National Referral Hospital (MNR…	Not within the study context	76
404	Testing Communication Models for Relactation in an Egyptian Setting	2012	Abul-Fadl, Azza Mohamed A. and Kharboush, Ibrahim and Fikry, Mohga and Adel, Mona	Background: Early discontinuation of breastfeeding exposes babies to severe and fatal illnesses. The aim of this study was to identify the barriers to relactation among Egyptian women who had stopped breastfeeding and to test different interventions to support the mothers to relactate.Subjects and Methods: We conducted a prospective longitudinal cohort study of 200 mothers from Alexandria with ba…	Not within the study context	77
405	Youth, mobility and mobile phones in Africa: findings from a three-country study	2012	Porter, Gina and Hampshire, Kate and Abane, Albert and Munthali, Alister and Robson, Elsbeth and Mashiri, Mac and Tanle, Augustine	The penetration of mobile phones into sub-Saharan Africa has occurred with amazing rapidity: for many young people, they now represent a very significant element of their daily life. This paper explores usage and perceived impacts among young people aged c. 9-18 years in three countries: Ghana, Malawi and South Africa. Our evidence comes from intensive qualitative research with young people, thei…	Not within the study context	78
406	COVID-19: A strong call for remote medicine ininflammatory bowel disease	2020	Khorshid, Mohammed and Bakheet, Nader and Abdallah, Sherif and Essam, Mahmoud and Cordie, Ahmed		Not within the study context	79
407	Corporate Image: A Service Recovery Perspective	2015	Mostafa, Rania B. and Lages, Cristiana R. and Shabbir, Haseeb A. and Thwaites, Des	This article explores direct and indirect antecedents that contribute to corporate image formation in a service recovery context. Two studies were carried out in Egypt. Study 1 comprises 29 semistructured interviews with complainants of mobile phone network service providers in Egypt. Study 2 encompasses a mail survey of another 437 complainants. Findings reveal the importance of perceived justic…	Not within the study context	80
408	User Perceptions and Use of an Enhanced Electronic Health Record in Rwanda With and Without Clinical Alerts: Cross-sectional Survey	2022	Fraser, Hamish S. F. and Mugisha, Michael and Remera, Eric and Ngenzi, Joseph Lune and Richards, Janise and Santas, Xenophon and Naidoo, Wayne and Seebregts, Christopher and Condo, Jeanine and Umubyeyi, Aline	Background: Electronic health records (EHRs) have been implemented in many low-resource settings but lack strong evidence Objective: This study aimed to evaluate staff use and perceptions of an EHR widely used for HIV care in 300 health facilities in Rwanda, providing evidence on factors influencing current performance, scalability, and sustainability. Methods: A randomized, cross-sectional, stru…	Not within the study context	81
409	Caring for older adults during the COVID pandemic and beyond: experience from a specialized tertiary facility for the care of older persons in a low resource setting.	2020	Adebusoye, Lawrence Adekunle and Cadmus, Eniola Olubukola and Labaeka, Elizabeth Oluwatomi and Ajayi, Samuel Ayosina and Olowookere, Olufemi Oluwole and Otegbayo, Jesse Abiodun	The ongoing Coronavirus disease (COVID-19) pandemic has markedly changed health care provisions and arrangements for patient care. Older adults are most susceptible to worse outcomes. The public health impact of the disease in terms of morbidity and mortality has necessitated the evolution of management protocols for effective care of older persons. This review describes our experience during thi…	Not within the study context	82
410	Programmatic outcomes and impact of rapid public sector antiretroviral therapy expansion in adults prior to introduction of the WHO treat-all approach in rural Eswatini	2019	Kerschberger, Bernhard and Schomaker, Michael and Ciglenecki, Iza and Pasipamire, Lorraine and Mabhena, Edwin and Telnov, Alex and Rusch, Barbara and Lukhele, Nomthandazo and Teck, Roger and Boulle, Andrew	Objectives To assess long-term antiretroviral therapy (ART) outcomes during rapid HIV programme expansion in the public sector of Eswatini (formerly Swaziland). Methods This is a retrospectively established cohort of HIV-positive adults (>= 16 years) who started first-line ART in 25 health facilities in Shiselweni (Eswatini) between 01/2006 and 12/2014. Temporal trends in ART attrition, treatment…	Not within the study context	83
411	Evaluating the implementation of home delivery of medication by community health workers during the COVID-19 pandemic in Cape Town, South Africa: a convergent mixed methods study	2022	Mash, Robert James and Schouw, Darcelle and Daviaud, Emmanuelle and Besada, Donela and Roman, Darrin	Background Primary care services in South Africa have been challenged by increasing numbers of people with communicable and non-communicable chronic diseases. There was a need to develop alternative approaches for stable patients to access medication. With the onset of the coronavirus pandemic there was an urgent need to decongest facilities and protect people from infection. In this crisis the M…	Not within the study context	84
412	The development of a capacity-strengthening program to promote self-care practices among people with lymphatic filariasis-related lymphedema in the Upper West Region of Ghana	2021	Atinbire, Solomon Abotiba and Marfo, Benjamin and Alomatu, Bright and Ahorlu, Collins and Saunderson, Paul and Weiland, Stefanie	Background: The Upper West region of Ghana is mostly made up of rural communities and is highly endemic for lymphatic filariasis (LF), with a significant burden of disability due to lymphedema and hydrocele. The aim of this paper is to describe an enhanced, evidence-based cascading training program for integrated lymphedema management in this region, and to present some initial outcomes.Main text…	Not within the study context	85
413	Nanostructured liquid crystalline formulation as a remarkable new drug delivery system of anti-epileptic drugs for treating children patients	2018	El-Enin, Hadel Abo and Al-Shanbari, Areej Hamed	Purpose: Development of a new dosage-form of antiepileptic-drugs appropriated for children.Methods: Clonazepam (Cl) was formulated as cubosomal-gel (cub-gel) to be used as a patch reservoir through transdermal-route. Cubosomes prepared using glycerol-mono-oleate(GMO)/Pluronic-F127(P F127) mixture. An actual-statistical design was used to investigate the effect of different stabilizing agents (Eth…	Not within the study context	86
414	Effects of seated and standing cold water immersion on recovery from repeated sprinting	2015	Leeder, Jonathan D. C. and Van Someren, Ken A. and Bell, Phillip G. and Spence, John R. and Jewell, Andrew P. and Gaze, David and Howatson, Glyn	This study investigated the effects of two different hydrostatic pressures (seated or standing) during cold water immersion at attenuating the deleterious effects of strenuous exercise on indices of damage and recovery. Twenty four male well-trained games players (age 23 +/- 3years; body mass 81.4 +/- 8.7kg:[GRAPHICS]O-2max 57.5 +/- 4.9ml center dot kg(-1)center dot min(-1)) completed the Loughbo…	Not within the study context	87
415	A community health worker delivered intervention to address hypertension among adults engaged in HIV care in northern Tanzania: Outcomes from a pilot feasibility study	2022	Manavalan, Preeti and Madut, Deng B. and Wanda, Lisa and Msasu, Ally and Mmbaga, Blandina T. and Thielman, Nathan M. and Watt, Melissa H.	Current care models are inadequate to address the dual epidemic of hypertension and HIV in sub-Saharan Africa. We developed a community health worker (CHW)-delivered educational intervention, integrated into existing HIV care to address hypertension in persons living with HIV. A detailed educational curriculum was created with five sessions: three in-person clinic sessions and two telephone sessi…	Not within the study context	88
416	Analyzing data from the digital healthcare exchange platform for surveillance of antibiotic prescriptions in primary care in urban Kenya: A mixed-methods study	2019	Mekuria, Legese A. and de Wit, Tobias F. R. and Spieker, Nicole and Koech, Ramona and Nyarango, Robert and Ndwiga, Stanley and Fenenga, Christine J. and Ogink, Alice and Schultsz, Constance and van't Hoog, Anja	BackgroundKnowledge of antibiotic prescription practices in low- and middle-income countries is limited due to a lack of adequate surveillance systems.ObjectiveTo assess the prescription of antibiotics for the treatment of acute respiratory tract infections (ARIs) in primary care.MethodAn explanatory sequential mixed-methods study was conducted in 4 private not-for-profit outreach clinics located…	Not within the study context	89
417	Knowledge and Adherence to the National Guidelines for Malaria Case Management in Pregnancy among Healthcare Providers and Drug Outlet Dispensers in Rural, Western Kenya	2016	Riley, Christina and Dellicour, Stephanie and Ouma, Peter and Kioko, Urbanus and ter Kuile, Feiko O. and Omar, Ahmeddin and Kariuki, Simon and Buff, Ann M. and Desai, Meghna and Gutman, Julie	BackgroundAlthough prompt, effective treatment is a cornerstone of malaria control, information on provider adherence to malaria in pregnancy (MIP) treatment guidelines is limited. Incorrect or sub-optimal treatment can adversely affect the mother and fetus. This study assessed provider knowledge of and adherence to national case management guidelines for uncomplicated MIP.MethodsWe conducted a c…	Not within the study context	90
418	Adherence to treatment with artemether-lumefantrine or amodiaquine-artesunate for uncomplicated malaria in children in Sierra Leone: a randomized trial	2018	Banek, Kristin and Webb, Emily L. and Smith, Samuel Juana and Chandramohan, Daniel and Staedke, Sarah G.	Background: Prompt, effective treatment of confirmed malaria cases with artemisinin-based combination therapy (ACT) is a cornerstone of malaria control. Maximizing adherence to ACT medicines is key to ensuring treatment effectiveness.Methods: This open-label, randomized trial evaluated caregiver adherence to co-formulated artemether-lumefantrine (AL) and fixed-dose amodiaquine-artesunate (AQAS) i…	Not within the study context	91
419	Switching to a Coronavirus Disease 2019 (COVID-19) Center: Lessons From Ariana Hospital Experience	2023	Belloumi, Nidhal and Bachouch, Imene and Chermiti Ben Abdallah, Fatma and Fenniche, Soraya	After the translating of the worldwide pandemic coronavirus disease 2019 (COVID-19) disease from South East Asia to Europe, North African countries accelerate their steps to follow WHO guidelines to prepare the outbreak response. In March 2020, the Tunisian Ministry of Health switched Abderrahmen Mami Hospital to a COVID-19 center. The main objectives were management of patients but also setting-…	Not within the study context	92
420	Establishment of a cardiac telehealth program to support cardiovascular diagnosis and care in a remote, resource-poor setting in Uganda	2021	DeWyer, Alyssa and Scheel, Amy and Kamarembo, Jenipher and Akech, Rose and Asiimwe, Allan and Beaton, Andrea and Bobson, Bua and Canales, Lesley and DeStigter, Kristen and Kazi, Dhruv S. and Kwan, Gene F. and Longenecker, Chris T. and Lwabi, Peter and Murali, Meghna and Ndagire, Emma and Namuyonga, Judith and Sarnacki, Rachel and Ssinabulya, Isaac and Okello, Emmy and Aliku, Twalib and Sable, Cra…	Introduction To address workforce shortages and expand access to care, we developed a telemedicine program incorporating existing infrastructure for delivery of cardiovascular care in Gulu, Northern Uganda. Our study had three objectives: 1) assess feasibility and clinical impact 2) evaluate patient/parent satisfaction and 3) estimate costs. Methods All cardiology clinic visits during a two-year …	Not within the study context	93
421	Digital health for the End TB Strategy: developing priority products and making them work	2016	Falzon, Dennis and Timimi, Hazim and Kurosinski, Pascal and Migliori, Giovanni Battista and Van Gemert, Wayne and Denkinger, Claudia and Isaacs, Chris and Story, Alistair and Garfein, Richard S. and Bastos, Luis Gustavo do Valle and Yassin, Mohammed A. and Rusovich, Valiantsin and Skrahina, Alena and Le Van Hoi and Broger, Tobias and Abubakar, Ibrahim and Hayward, Andrew and Thomas, Bruce V. and …	In 2014, the World Health Organization (WHO) developed the End TB Strategy in response to a World Health Assembly Resolution requesting Member States to end the worldwide epidemic of tuberculosis (TB) by 2035. For the strategy's objectives to be realised, the next 20 years will need novel solutions to address the challenges posed by TB to health professionals, and to affected people and communiti…	Not within the study context	94
422	Impact of Artificial Intelligence Assessment of Diabetic Retinopathy on Referral Service Uptake in a Low-Resource Setting: The RAIDERS Randomized Trial.	2022	Mathenge, Wanjiku and Whitestone, Noelle and Nkurikiye, John and Patnaik, Jennifer L and Piyasena, Prabhath and Uwaliraye, Parfait and Lanouette, Gabriella and Kahook, Malik Y and Cherwek, David H and Congdon, Nathan and Jaccard, Nicolas	Purpose: This trial was designed to determine if artificial intelligence (AI)-supported diabetic retinopathy (DR) screening improved referral uptake in Rwanda.Design: The Rwanda Artificial Intelligence for Diabetic Retinopathy Screening (RAIDERS) study was an investigator-masked, parallel-group randomized controlled trial.Participants: Patients ≥ 18 years of age with known diabetes who required r…	Not within the study context	95
423	The Prevention of Hamstring Injuries in Sport	2015	Gouveia, Charlene Pereira Z2 -		Not within the study context	96
424	Development and Implementation of Digital Diagnostic Algorithms for Neonatal Units in Zimbabwe and Malawi: Development and Usability Study.	2024	Gannon, Hannah and Larsson, Leyla and Chimhuya, Simbarashe and Mangiza, Marcia and Wilson, Emma and Kesler, Erin and Chimhini, Gwendoline and Fitzgerald, Felicity and Zailani, Gloria and Crehan, Caroline and Khan, Nushrat and Hull-Bailey, Tim and Sassoon, Yali and Baradza, Morris and Heys, Michelle and Chiume, Msandeni	BACKGROUND: Despite an increase in hospital-based deliveries, neonatal mortality remains high in low-resource settings. Due to limited laboratory diagnostics, there is significant reliance on clinical findings to inform diagnoses. Accurate, evidence-based identification and management of neonatal conditions could improve outcomes by standardizing care. This could be achieved through digital clini…	Not within the study context	97
425	The effect of framing and communicating COVID-19 vaccine side-effect risks on vaccine intentions for adults in the UK and the USA: A structured summary of a study protocol for a randomized controlled trial	2021	Sudharsanan, Nikkil and Favaretti, Caterina and Hachaturyan, Violetta and Barnighausen, Till and Vandormael, Alain	Objectives: Vaccine hesitancy is a major hurdle for stopping the COVID-19 pandemic. Recently, fear of vaccine side effects created widespread concern and paused global vaccination efforts. Many studies find that how medical risks are framed and communicated can influence individuals' perceptions and behavior, yet there is little evidence on how the communication of COVID-19 vaccine side-effect ri…	Not within the study context	98
426	Cochleotoxicity and Vestibulotoxicity Monitoring in Patients Receiving Chemotherapy in South Africa	2021	Ehlert, Katerina Z2 -		Not within the study context	99
427	An implementation study of oral and blood-based HIV self-testing and linkage to care among men in rural and peri-urban KwaZulu-Natal, South Africa	2020	Shapiro, Adrienne E. and van Heerden, Alastair and Krows, Meighan and Sausi, Kombi and Sithole, Nsika and Schaafsma, Torin T. and Koole, Olivier and van Rooyen, Heidi and Celum, Connie L. and Barnabas, Ruanne, V	Introduction In South Africa, HIV-infected men are less likely than women to test and know their status (the first UNAIDS "90-90-90" target), and men have worse outcomes across the HIV care cascade. HIV self-testing (HIVST) may address this testing disparity but questions remain over the most effective distribution strategy and linkage following a positive test result. We implemented a men-focuse…	Not within the study context	100
428	National surveillance using mobile systems for health monitoring: complexity, functionality and feasibility	2019	Singh, Yages and Jackson, Debra and Bhardwaj, Sanjana and Titus, Natasha and Goga, Ameena	Background Although the use of technology viz. mobile phones, personalised digital assistants, smartphones, notebook and tablets to monitor health and health care (mHealth) is mushrooming, only small, localised studies have described their use as a data collection tool. This paper describes the complexity, functionality and feasibility of mHealth for large scale surveillance at national and sub-n…	Not within the study context	101
429	Is directly observed tuberculosis treatment strategy patient-centered? A mixed method study in Addis Ababa, Ethiopia	2017	Getahun, Belete and Nkosi, Zethu Zerish	IntroductionThe directly observed treatment, short course (DOTS) strategy has been considered as an efficacious approach for better tuberculosis (TB) treatment adherence and outcome. However, its level of patient centerdness has not been studied and documented well. Hence, the study aimed to determine the level of patient centeredness' of the DOTS.MethodThe study used explanatory sequential mixed…	Not within the study context	102
430	The effectiveness of a hospital-based intervention for patients with substance-use problems in the Western Cape	2012	Sorsdahl, Katherine and Stein, Dan J. and Weich, Lize and Fourie, David and Myers, Bronwyn	District hospitals regularly experience a high incidence of substance-use disorders, but rarely provide interventions. We describe the effectiveness of an intervention developed and implemented by a Western Cape hospital. Patients with probable substance use were referred to an on-site social worker for an alcohol, smoking and substance involvement screening test (ASSIST), a brief motivational in…	Not within the study context	103
431	Cost analyses of peer health worker and mHealth support interventions for improving AIDS care in Rakai, Uganda	2013	Chang, Larry W. and Kagaayi, Joseph and Nakigozi, Gertrude and Serwada, David and Quinn, Thomas C. and Gray, Ronald H. and Bollinger, Robert C. and Reynolds, Steven J. and Holtgrave, David	A cost analysis study calculates resources needed to deliver an intervention and can provide useful information on affordability for service providers and policy-makers. We conducted cost analyses of both a peer health worker (PHW) and a mHealth (mobile phone) support intervention. Excluding supervisory staffing costs, total yearly costs for the PHW intervention was $8475, resulting in a yearly c…	Not within the study context	104
432	Florida sleeve is a safe and effective technique for valve salvage in acute stanford type A aortic dissection	2022	Alhussaini, Mahmoud and Jeng, Eric, I and Martin, Tomas D. and Fillion, Amber and Beaver, Thomas M. and Arnaoutakis, George J.	Objective Valve-sparing root replacement is commonly used for management of aortic root aneurysms in elective setting, but its technical complexity hinders its broader adoption for acute type-A aortic dissection (ATAAD). The Florida sleeve (FS) procedure is a simplified form of valve sparing aortic root reconstruction that does not require coronary reimplantation. Here, we present our outcomes of…	Not within the study context	105
433	A protocol for a pilot cluster randomized control trial of e-vouchers and mobile phone application to enhance access to maternal health services in Cameroon.	2020	Nkangu, Miriam N and Okwen, Patrick M and Mbuagbaw, Lawrence and Weledji, Donald K and Roberts, Janet Hatcher and Yaya, Sanni	BACKGROUND: Cameroon still has relatively high maternal mortality rate (MMR) of 596/100,000 live births. Approximately 40% of births are unattended by skilled healthcare personnel with high out-of-pocket expenditures. Poor resource allocation, poorly functioning referral systems, long trekking distances to health facilities, all of which lead to low rates of use of maternal health services.OBJECT…	Not within the study context	106
434	DECIDE: a cluster randomized controlled trial to reduce non-medically indicated caesareans in Burkina Faso	2016	Kabore, Charles and Ridde, Valery and Kouanda, Seni and Queuille, Ludovic and Some, Paul-Andre and Agier, Isabelle and Dumont, Alexandre	Background: Since 2006, Burkina Faso has subsidized the cost of caesarean sections to increase their accessibility. Caesareans are performed by obstetricians, general practitioners, and nurses trained in emergency surgery. While the national caesarean rate is still too low (only 2 % in 2010), 12 to 24 % of caesareans performed in hospital are, in fact, not medically indicated. The objective of th…	Not within the study context	107
435	A good egg: An evaluation of a social and behavior change communication campaign to increase egg consumption among children in Rwanda	2024	Siegal, Kim and Wekesa, Brendah and Custer, Emily and Gatwaza, Thierry H. and Uweh, Jane and Niyonshuti, Marthe	Childhood malnutrition, which is endemic in rural areas of low-income countries, leads to a host of deleterious outcomes such as poor cognitive development, low educational attainment and lower lifetime wages. Promoting the consumption of eggs among young children has emerged as a promising strategy to combat childhood malnutrition, though pathways to scale remain unclear. In this paper, we evalu…	Not within the study context	108
436	Breast Cancer in Ghana: Demonstrating the Need for Population-Based Cancer Registries in Low- and Middle-Income Countries.	2017	Thomas, Abigail S and Kidwell, Kelley M and Oppong, Joseph K and Adjei, Ernest K and Osei-Bonsu, Ernest and Boahene, Angela and Jiggae, Evelyn and Gyan, Kofi and Merajver, Sofia D	Purpose Breast cancer, the most common cancer worldwide, is the leading cause of cancer mortality in Ghanaian women. Previous studies find Ghanaian women are diagnosed at a younger age and at more advanced stages (III and IV), and have tumors with characteristics similar to African American women. We sought to remedy gaps in knowledge about breast cancer survival in Ghana and its relation to demo…	Not within the study context	109
437	Prevention of mother-to-child transmission of HIV in Kenya: challenges to implementation	2014	du Plessis, Elsabe and Shaw, Souradet Y. and Gichuhi, Mary and Gelmon, Larry and Estambale, Bensen B. and Lester, Richard and Kimani, Joshua and Avery, Lisa S.	Background: The prevention of mother-to-child transmission of human immunodeficiency virus (HIV) is lauded as one of the more successful HIV prevention measures. However, despite some gains in the prevention of mother-to-child transmission of HIV (PMTCT) in sub-Saharan Africa, mother-to-child transmission rates are still high. In Kenya, mother-to-child transmission is considered one of the greate…	Not within the study context	110
438	Effect of using mobile phone communication on dietary management of Type 2 Diabetes Mellitus patients in Kenya.	2023	Theuri, Alice Wairimu and Makokha, Anselimo and Kyallo, Florence and Gichure, Josphat Njenga	Purpose: Advancements in management of non-communicable diseases using regular reminders on lifestyle and dietary behaviors have been effectively achieved using mobile phones. This study evaluates the effects of regular communication using a mobile phone on dietary management of Type 2 Diabetes Mellitus (T2DM) among patients attending Kitui County Referral Hospital (KCRH) in Kenya.Methods: Pre/po…	Not within the study context	111
439	Sizanani: A Randomized Trial of Health System Navigators to Improve Linkage to HIV and TB Care in South Africa	2016	Bassett, Ingrid V. and Coleman, Sharon M. and Giddy, Janet and Bogart, Laura M. and Chaisson, Christine E. and Ross, Douglas and Jacobsen, Margo M. and Robine, Marion and Govender, Tessa and Freedberg, Kenneth A. and Katz, Jeffrey N. and Walensky, Rochelle P. and Losina, Elena	Background: A fraction of HIV-diagnosed individuals promptly initiate antiretroviral therapy (ART). We evaluated the efficacy of health system navigators for improving linkage to HIV and tuberculosis (TB) care among newly diagnosed HIV-infected outpatients in Durban, South Africa.Methods: We conducted a randomized controlled trial (Sizanani Trial, NCT01188941) among adults (>= 18 years) at 4 site…	Not within the study context	112
440	Situating mobile health: a qualitative study of mHealth expectations in the rural health district of Nouna, Burkina Faso	2017	Duclos, Vincent and Ye, Maurice and Moubassira, Kagone and Sanou, Hamidou and Sawadogo, N. Helene and Bibeau, Gilles and Sie, Ali	Background: The implementation of mobile health (mHealth) projects in low-and middle-income countries raises high and well-documented expectations among development agencies, policymakers and researchers. By contrast, the expectations of direct and indirect mHealth users are not often examined. In preparation for a proposed intervention in the Nouna Health District, in rural Burkina Faso, this st…	Not within the study context	113
441	A model for predicting utilization of mHealth interventions in low-resource settings: case of maternal and newborn care in Kenya	2018	Mburu, Stephen and Oboko, Robert	Background: In low-resource settings, there are numerous socioeconomic challenges such as poverty, inadequate facilities, shortage of skilled health workers, illiteracy and cultural barriers that contribute to high maternal and newborn deaths. To address these challenges, there are several mHealth projects particularly in Sub-Sahara Africa seeking to exploit opportunities provided by over 90% rat…	Not within the study context	114
442	Surgical oncology at a major referral center in Ghana: Burden, staging, and outcomes	2018	Gyedu, Adam and Gaskill, Cameron E. and Agbedinu, Kwabena and Salazar, Daniela Rebollo and Kingham, T. Peter	Background and ObjectivesOutcome data after surgery for cancer in Sub-Saharan Africa are insufficient. We aimed to describe the presentation and outcomes of patients with solid cancers managed at a tertiary hospital in Ghana.MethodsRecords of cancer patients admitted to Komfo Anokye Teaching Hospital general surgery wards from 2013 to 2016 were reviewed for data on presentation, staging, manageme…	Not within the study context	115
443	Utilization of Telehealth Services in Libya in Response to the COVID-19 Pandemic: Cross-sectional Analysis	2021	Elhadi, Muhammed and Msherghi, Ahmed and Elhadi, Ahmed and Ashini, Aimen and Alsoufi, Ahmed and Bin Alshiteewi, Fatimah and Elmabrouk, Amna and Alsuyihili, Ali and Elgherwi, Alsafa and Elkhafeefi, Fatimah and Abdulrazik, Sarah and Tarek, Ahmed	Background: Health care systems in transitional countries have witnessed unprecedented challenges related to adequate and continuous health care provision during the COVID-19 pandemic. In many countries, including Libya, institutions and organizations have begun to implement telehealth technology for the first time. This serves to establish an alternative modality for direct physician-patient int…	Not within the study context	116
444	Community Health Workers Improve Linkage to Hypertension Care in Western Kenya	2019	Vedanthan, Rajesh and Kamano, Jemima H. and DeLong, Allison K. and Naanyu, Violet and Binanay, Cynthia A. and Bloomfield, Gerald S. and Chrysanthopoulou, Stavroula A. and Finkelstein, Eric A. and Hogan, Joseph W. and Horowitz, Carol R. and Inui, Thomas S. and Menya, Diana and Orango, Vitalis and Velazquez, Eric J. and Were, Martin C. and Kimaiyo, Sylvester and Fuster, Valentin	BACKGROUND Elevated blood pressure (BP) is the leading global risk factor for mortality. Delay in seeking hypertension care is associated with increased mortality.OBJECTIVES This study investigated whether community health workers, equipped with behavioral communication strategies and smartphone technology, can increase linkage of individuals with elevated BP to a hypertension care program in wes…	Not within the study context	117
445	Glycemic control among children and adolescents with type 1 diabetes during COVID-19 pandemic in Egypt: a pilot study	2021	Elhenawy, Yasmine Ibrahim and Eltonbary, Khadiga Yehia	Background The COVID-19 pandemic and the consequences of lockdown significantly impacted glycemic control. Aim To evaluate the impact of the pandemic and lockdown on glycemic control among Egyptian children and adolescents with type 1 diabetes. Methods Cross-sectional study conducted through an online questionnaire. The participants were patients with type 1 diabetes and/or their caregivers Resul…	Not within the study context	118
446	Retention of South African Adolescents in a 54-Month Longitudinal HIV Risk Reduction Trial	2017	Icard, Larry D. and Jemmott, John B. and Carty, Craig and O'Leary, Ann and Sidloyi, Lulama and Hsu, Janet and Tyler, JoAnn and Martinez, Omar	Retention of participants in clinical trials is a central concern of HIV/STI behavioral researchers and research sponsors. This article describes the strategies used for addressing the challenges in retaining South African adolescents for a 54-month longitudinal study. The objective of the South African adolescent health promotion long-term follow-up trial was to test the sustainability of the ef…	Not within the study context	119
447	Impact of COVID-19 on Cardiothoracic Surgery: Experience of Alexandria (Egypt) Main University Hospital	2022	Hemead, Hanan M. and Elsayed, Mohamed H. and Hassanein, Wael	Introduction: The current coronavirus pandemic has greatly strained the limited resources that had previously maintained the sustainability of the high-cost cardiothoracic surgeries in low-income countries like Egypt. Methods: Hospital databases and patients' records were reviewed to evaluate the impact of the pandemic on the workflow and waiting lists. Postoperative patients were contacted by te…	Not within the study context	120
448	Retention and viral suppression in a cohort of HIV patients on antiretroviral therapy in Zambia: Regionally representative estimates using a multistage-sampling-based approach	2019	Sikazwe, Izukanji and Eshun-Wilson, Ingrid and Sikombe, Kombatende and Czaicki, Nancy and Somwe, Paul and Mody, Aaloke and Simbeza, Sandra and Glidden, David V. and Chizema, Elizabeth and Mulenga, Lloyd B. and Padian, Nancy and Duncombe, Chris J. and Bolton-Moore, Carolyn and Beres, Laura K. and Holmes, Charles B. and Geng, Elvin	Background Although the success of HIV treatment programs depends on retention and viral suppression, routine program monitoring of these outcomes may be incomplete. We used data from the national electronic medical record (EMR) system in Zambia to enumerate a large and regionally representative cohort of patients on treatment. We traced a random sample with unknown outcomes (lost to follow-up) t…	Not within the study context	121
449	Patterns of triggers, ideation and motivational factors of contraceptive utilization among women and gate-keepers in Nigeria: a scoping study on the resilient and accelerated scale up of DMPA-SC in Nigeria (RASUDIN).	2020	Osinowo, Kehinde and Ekholuenetale, Michael and Ojomo, Oluwaseun and Hassan, Abiodun and Ladipo, Oladapo Alabi	BACKGROUND: Women have unfair share in the burden of unintended pregnancy outcome and unhealthy interpregnancy intervals. An understanding of the triggers, ideation and motivational factors influencing utilization of modern contraceptives is relevant for efforts aimed at increasing utilization among the general public, specifically sexually active women. The objective of this study is to explore …	Not within the study context	122
450	Distribution of household disinfection kits during the 2014-2015 Ebola virus outbreak in Monrovia, Liberia: The MSF experience	2020	Ali, Engy and Benedetti, Guido and Van den Bergh, Rafael and Halford, Anna and Bawo, Luke and Massaquoi, Moses and Bellizzi, Saverio and Maes, Peter	Author summary Liberia was one of the worst countries hit by the 2014-2016 Ebola Virus outbreak (EBV). All hospitals' isolation capacity in Monrovia was stretched by the spiralling number of EBV cases. As a stop-gap measure, Medecins Sans Frontieres (MSF) distributed household disinfection kit to those who were considered at high risk of EBV transmission, including relatives of confirmed EVD case…	Not within the study context	123
451	Determinants of mother to child HIV transmission (HIV MTCT); a case control study in governmental health centers of East Gojjam Zone, Northwest Ethiopia, 2019	2022	Tariku, Mengistie Kassahun	Background: Mother to child human immune virus (HIV) transmission is the passage of HIV from mother to her child during pregnancy, labor, delivery or breast-feeding. The objective of this study was to identify determinants of mother to child HIV transmission among HIV exposed infants who were born from HIV positive mothers at Governmental health centers of East Gojjam Zone, Northwestern Ethiopia,…	Not within the study context	124
452	Supporting hearing health in vulnerable populations through community care workers using mHealth technologies	2019	van Wyk, Tanith and Mahomed-Asmail, Faheema and Swanepoel, De Wet	Objective: Access to hearing care is challenging in low- and middle-income countries, where the burden of hearing loss is greatest. This study investigated a community-based hearing screening programme using smartphone testing by community care workers (CCWs) in vulnerable populations infected or affected by HIV. Experiences of CCWs were also surveyed. Design: The study comprised two phases. Phas…	Not within the study context	125
453	Modelling waste generation by the telecom sector in Nigeria: the grey side of the impressive outing	2008	Osibanjo, O. and Nnorom, I. C. and Ogbonna, K. C.	Since the introduction of digital mobile technology into Nigeria in 2001, there has been a phenomenal improvement in mobile subscription, service delivery and in the overall penetration of mobile telecommunication into rural areas in the country. For instance, the country's teledensity increased from less than 1% in 2001 to about 25% in 2006 - an increase of more than 3000%. The aim of this paper…	Not within the study context	126
454	Electronic Antiretroviral Therapy Adherence Monitors and Associated Interventions Improve Adolescent-Caregiver Relationships and Self-Efficacy Among Adolescents and Young Adults with HIV in Uganda	2023	Adong, Julian and Asiimwe, Stephen and Nansera, Denis and Muyindike, Winnie and Tumuhairwe, John B. and Baijuka, Robert and Tindimwebwa, Edna and Garrison, Lindsey E. and Haberer, Jessica E.	Many adolescents and young adults with HIV (AYWH) struggle with antiretroviral therapy (ART) adherence and experience poorer outcomes than adults. Relevant factors include forgetfulness and poor self-efficacy related to their evolving neurobiology. We qualitatively explored experiences of AYWH-caregivers dyads using real-time ART adherence monitors and associated reminder functions in the home se…	Not within the study context	127
455	Characterizing Mobility and its Association with HIV Outcomes in Refugee Settlements in Uganda	2024	Klabbers, Robin E. and Parrish, Canada and Iraguha, Patient and Ntuyenabo, Marcel Kambale and Ajidiru, Scovia and Nshimiyimana, Valentine and Caroline, Kampire and Faustin, Zikama and Sveum, Elinor M. and Muwonge, Timothy R. and O'laughlin, Kelli N.	Background: A better understanding of refugee mobility is needed to optimize HIV care in refugee settlements. Objectives: We aimed to characterize mobility patterns among people living with HIV in refugee settlements in Uganda and evaluate the association between mobility and retention in HIV care. Methods: Refugees and Ugandan nationals accessing HIV services at seven health centers in refugee s…	Not within the study context	128
456	Treatment Outcomes and Determinants of Eclampsia and Severe Preeclampsia Among Pregnant Women Admitted to Selected Tertiary Hospitals in Ethiopia: A Cohort Study	2021	Godana, Abduro and Dessalegn, Dula and Adem, Fuad and Edessa, Dumessa	Background: Eclampsia contributes to 12% of all maternal deaths worldwide during pregnancy. Again, women with severe preeclampsia and eclampsia had a three to 25-fold increased risk of severe complications. Therefore, this study was aimed to determine treat-ment outcomes and determinants of eclampsia and severe preeclampsia among pregnant women admitted to selected tertiary hospitals. Methods: A …	Not within the study context	129
457	The Evaluation of a Telephonic Wellness Coaching Intervention for Weight Reduction and Wellness Improvement in a Community-Based Cohort of Persons With Serious Mental Illness	2013	Temmingh, Henk and Claassen, Amanda and van Zyl, Sandi and Carrara, Henri and Dayakalashe, Nyameka Matross and Myer, Landon and Stein, Dan J.	Obesity and metabolic disturbances frequently occur in individuals with psychiatric disorders. This study evaluates a telephonically delivered lifestyle coaching intervention aimed at weight reduction and wellness improvement in psychiatric outpatients. A cohort of 761 participants was prospectively followed up for a period of 12 months. Lifestyle coaching was administered telephonically on a wee…	Not within the study context	130
458	Implementation of a Newborn Clinical Decision Support Software (NoviGuide) in a Rural District Hospital in Eastern Uganda: Feasibility and Acceptability Study	2021	Muhindo, Mary and Bress, Joshua and Kalanda, Rogers and Armas, Jean and Danziger, Elon and Kamya, Moses R. and Butler, Lisa M. and Ruel, Theodore	Background: Lack of trained health care workers and nonadherence to national guidelines are key barriers to achieving high-quality newborn care in health care facilities in low- and middle-income countries. Traditional didactic approaches addressing these barriers fail to account for high staff turnover rates and result in temporary behavior change. NoviGuide, a clinical decision support software…	Not within the study context	131
459	Predictors of time to death among cervical cancer patients at Tikur Anbesa specialized hospital from 2014 to 2019: A survival analysis	2022	Seifu, Benyam and Fikru, Chaltu and Yilma, Delelegn and Tessema, Fasil	BackgroundCervical cancer (CC) is the 4(th) most prevalent cancer among females globally. In Ethiopia, around 7,095 new CC cases are diagnosed every year and it is the second common cause of cancer deaths in women. There is limited evidence on survival status as well as about predictors of time to death among CC patients in Ethiopia. Thus, this study investigated the five-year survival status and…	Not within the study context	132
460	Relevance of a Toll-Free Call Service Using an Interactive Voice Server to Strengthen Health System Governance and Responsiveness in Burkina Faso	2019	Lechat, Lucie and Bonnet, Emmanuel and Queuille, Ludovic and Traore, Zoumana and Some, Paul-Andre and Ridde, Valery	Background: In Africa, health systems are poorly accessible, inequitable, and unresponsive. People rarely have either the confidence or the opportunity to express their opinions. In Burkina Faso, there is a political will to improve governance and responsiveness to create a more relevant and equitable health system. Given their development in Africa, information and communication technologies (IC…	Not within the study context	133
461	Examination of the Status of Financial Inclusion and Its Determinants in Tanzania	2018	Lotto, Josephat	The primary motive of this paper is to examine the determinants of financial inclusion in Tanzania. The paper borrows data from a household survey conducted by TWAWEZA. Employing the probit regression, the findings of this paper reveal that gender, education, age and income are the pertinent factors which affect the financial inclusion in Tanzania. The paper further shows the following: First, if…	Not within the study context	134
462	Using Modelling to Disentangle the Relative Contributions of Zoonotic and Anthroponotic Transmission: The Case of Lassa Fever	2015	Lo Iacono, Giovanni and Cunningham, Andrew A. and Fichet-Calvet, Elisabeth and Garry, Robert F. and Grant, Donald S. and Khan, Sheik Humarr and Leach, Melissa and Moses, Lina M. and Schieffelin, John S. and Shaffer, Jeffrey G. and Webb, Colleen T. and Wood, James L. N.	Background: Zoonotic infections, which transmit from animals to humans, form the majority of new human pathogens. Following zoonotic transmission, the pathogen may already have, or may acquire, the ability to transmit from human to human. With infections such as Lassa fever (LF), an often fatal, rodent-borne, hemorrhagic fever common in areas of West Africa, rodent-to-rodent, rodent-to-human, hum…	Not within the study context	135
463	Improving mapping for Ebola response through mobilising a local community with self-owned smartphones: Tonkolili District, Sierra Leone, January 2015	2018	Lochlainn, Laura M. Nic and Gayton, Ivan and Theocharopoulos, Georgios and Edwards, Robin and Danis, Kostas and Kremer, Ronald and Kleijer, Karline and Tejan, Sumaila M. and Sankoh, Mohamed and Jimissa, Augustin and Greig, Jane and Caleo, Grazia	BackgroundDuring the 2014-16 Ebola virus disease (EVD) outbreak, the Magburaka Ebola Management Centre (EMC) operated by Medecins Sans Frontieres (MSF) in Tonkolili District, Sierra Leone, identified that available district maps lacked up-to-date village information to facilitate timely implementation of EVD control strategies. In January 2015, we undertook a survey in chiefdoms within the MSF EM…	Not within the study context	136
464	Protective Behaviors and Secondary Harms Resulting From Nonpharmaceutical Interventions During the COVID-19 Epidemic in South Africa: Multisite, Prospective Longitudinal Study	2021	Harling, Guy and Gomez-Olive, Francesc Xavier and Tlouyamma, Joseph and Mutevedzi, Tinofa and Kabudula, Chodziwadziwa Whiteson and Mahlako, Ruth and Singh, Urisha and Ohene-Kwofie, Daniel and Buckland, Rose and Ndagurwa, Pedzisai and Gareta, Dickman and Gunda, Resign and Mngomezulu, Thobeka and Nxumalo, Siyabonga and Wong, Emily B. and Kahn, Kathleen and Siedner, Mark J. and Maimela, Eric and Tol…	Background: In March 2020, South Africa implemented strict nonpharmaceutical interventions (NPIs) to contain the spread of COVID-19. Over the subsequent 5 months, NPI policies were eased in stages according to a national strategy. COVID-19 spread throughout the country heterogeneously; the disease reached rural areas by July and case numbers peaked from July to August. A second COVID-19 wave bega…	Not within the study context	137
465	Ensemble-Based Hybrid Context-Aware Misbehavior Detection Model for Vehicular Ad Hoc Network	2019	Ghaleb, Fuad A. and Maarof, Mohd Aizaini and Zainal, Anazida and Al-rimy, Bander Ali Saleh and Alsaeedi, Abdullah and Boulila, Wadii	Life-saving decisions in vehicular ad hoc networks (VANETs) depend on the availability of highly accurate, up-to-date, and reliable data exchanged by neighboring vehicles. However, spreading inaccurate, unreliable, and false data by intruders create traffic illusions that may cause loss of lives and assets. Although several solutions for misbehavior detection have been proposed to address these i…	Not within the study context	138
466	"I am adhering to HIV treatment so that I can live to support her": A qualitative study of upward intergenerational support in South Africa	2024	Schroeder, Henning and Mataboge, Palesa and Mcmahon, Shannon A. and Gomez-Olive, F. Xavier and Schatz, Enid J. and Baernighausen, Till and De Neve, Jan-Walter	Background Intergenerational family care, which was upended by the HIV epidemic in sub-Saharan Africa (SSA), may return to a pre-HIV era arrangement as access to antiretroviral therapy (ART) expands and treated adults can once again provide support for older household members. Empirical research has demonstrated positive 'spillover effects' of ART uptake from treated adults to younger generations…	Not within the study context	139
467	An Empirical Study of a Pedagogical Agent as an Adjunct to an eHealth Self-Management Intervention: What Modalities Does It Need to Successfully Support and Motivate Users?	2019	Scholten, Mark R. and Kelders, Saskia M. and Van Gemert-Pijnen, Julia E. W. C.	Prior research has shown that the more patients know about their disease, health, and lifestyle the better the health outcomes are. Patients who are suffering from either a physical disease with mental consequences or from mental illnesses can contribute to their own feeling of mental well-being by following evidence-based online, self-guided therapeutic interventions. These self-guided therapeut…	Not within the study context	140
468	Best Current Evidence on Chest Physiotherapy in Non-Ventilated Paediatric Patients (0 to 24 Months) with Bronchiolitis: A Systematic Review	2011	Human, Anri Z2 -		Not within the study context	141
469	Collision excitation of c-C<sub>3</sub>H<SUP>-</SUP>(X<SUP>1</SUP>A<sub>1</sub>) by He	2022	Al Mogren, Muneerah Mogren and Ben Abdallah, Driss and Al Harbi, Sarah Dhaif Allah and Senent, Maria Luisa	Accurate modeling of anionic abundances in the interstellar and circumstellar media requires calculations of collisional data with the most abundant species that are usually He atoms and H-2 molecules. In this paper, we focus on smaller cyclic molecular anion, c-C3H-, an astrophysical candidate, following the detection of larger CnH- carbon chains. From a new three-dimensional potential energy su…	Not within the study context	142
470	Improving Centrifugal Pump System Efficiency and Reliability Through Better Design and Operating Practices	2015	Watts, Christine Jane Z2 -		Not within the study context	143
471	The Philani MOVIE study: a cluster-randomized controlled trial of a mobile video entertainment-education intervention to promote exclusive breastfeeding in South Africa	2019	Adam, Maya and Tomlinson, Mark and Le Roux, Ingrid and LeFevre, Amnesty E. and McMahon, Shannon A. and Johnston, Jamie and Kirton, Angela and Mbewu, Nokwanele and Strydom, Stacy-Leigh and Prober, Charles and Baernighausen, Till	BackgroundIn South Africa, rates of exclusive breastfeeding remain low and breastfeeding promotion is a national health priority. Mobile health and narrative entertainment-education are recognized strategies for health promotion. In-home counseling by community health workers (CHWs) is a proven breastfeeding promotion strategy. This protocol outlines a cluster-randomized controlled trial with a n…	Not within the study context	144
472	Learning the principles of stimulus control analysing human behaviour	2023	Khalid, Haris M. and Zoulagh, Taha and Abuashour, Mohammad	A key component of delivering appropriate autism therapy is the capacity to recognize contributing factors of stimuli manipulation and adjust them as required. Hence, adaptive social psychologists who study autism would emphasize becoming comfortable with the foundations of stimuli manipulation. With a focus on aspects that may be relevant in the implementation of stimulation management systems, …	Not within the study context	145
473	The Utility of Uric Acid Assay in Dogs as an Indicator of Functional Hepatic Mass	2010	Hill, James Michael Z2 -		Not within the study context	146
474	<b>A Phenomenological Study on the Experiences of Black People Consulting African Traditional Healers in Tshwane</b>	2012	Kgope, Tebogo Victoria Z2 -		Not within the study context	147
475	Corporeal punishment and child abuse: A pastoral perspective	2013	Brown, Samuel J. Z2 -		Not within the study context	148
476	Author bibliographies, big-data networks and the position of writers such as NP van Wyk Louw in the literary canon	2020	Johl, Ronel	The Suid-Afrikaanse Akademie vir Wetenskap en Kuns ("South African Academy of Arts and Science") initiated a project to commemorate, through a series of publications in their honour, writers who have won the Hertzog Prize, considered the most prestigious Afrikaans literary prize. A dedicated bibliography of the writings of each author and responses to his or her oeuvre form an integral part of ea…	Not within the study context	149
477	Elements of the Daily Life in Petrokerasa near Thessaloniki (Former Ravna of Chalkidiki) Through the Analysis of the Diaries of Cottas Family and Other Relevant Documents (1837–1916)	2015	Asimakopoulos, Fotios A. Z2 -		Not within the study context	150
478	Spatial Distribution of Invasive Pneumococcal Serotypes in West Africa: A Retrospective Analysis to Inform Immunization in Persons with Sickle Cell Disease	2018	Carsillo, Thomas and Amegan-Aho, Kokou Hefoume and Feller, Andrea and McIntosh, Avery and Spector, Jonathan and Obaro, Stephen K.		Not within the study context	151
479	Monti reconstruction in patients with complex vesicovaginal fistula	2010	Okorie, Chukwudi O. and Pisters, Louis L.	Complex vesicovaginal fistula (VVF) can result in severe destruction of urinary and anal sphincters. We present two cases of patients who underwent retubularized ileal stoma (Monti reconstruction) applied to an augmented bladder for continent urinary diversion. This reconstruction provides another option for a diversion technique in patients with irreparable urethra and bladder damage and a sever…	Not within the study context	152
480	Early and Midterm Outcomes of Rheumatic Mitral Valve Repair	2018	Salem, Alsayed and Abdelgawad, Ahmed and Elshemy, Ahmed	Background: Rheumatic heart disease (RHD) is the leading cause of mitral valve disease in the developing world. In general, mitral valve repair is preferred over replacement. Although it is very successful in degenerative disease, its results in the rheumatic valve are not as successful as that for degenerative repair. Our approach has been to repair rheumatic mitral valves when the anatomic subs…	Not within the study context	153
481	Multicentre pilot study evaluation of lung ultrasound for the management of paediatric pneumonia in low-resource settings: a study protocol.	2018	Lenahan, Jennifer L and Volpicelli, Giovanni and Lamorte, Alessandro and Jehan, Fyezah and Bassat, Quique and Ginsburg, Amy Sarah	INTRODUCTION: Pneumonia is the leading infectious cause of death among children under 5 years of age worldwide. However, pneumonia is challenging to diagnose. Lung ultrasound (LUS) is a promising diagnostic technology. Further evidence is needed to better understand the role of LUS as a tool for the diagnosis of childhood pneumonia in low-resource settings.METHODS AND ANALYSIS: This study aims to…	Not within the study context	154
482	Consumer Demand for Milk and the Informal Dairy Sector Amidst COVID-19 in Nairobi, Kenya.	2023	Alonso, Silvia and Angel, Moira Donahue and Muunda, Emmanuel and Kilonzi, Emily and Palloni, Giordano and Grace, Delia and Leroy, Jef L	Background: The coronavirus disease 2019 (COVID-19) pandemic has had large negative effects on countries' economies and individual well-being throughout the world, particularly in low- and middle-income countries. Pandemic-related changes in behavior and government restrictions in Kenya may have negatively affected food supply chains and household food access; however, the empirical evidence is c…	Not within the study context	155
483	A Smartphone Game to Prevent HIV Among Young Africans: Protocol for a Randomized Pilot Study of a Mobile Intervention.	2019	Sabben, Gaelle and Akelo, Victor and Mudhune, Victor and Ondeng'e, Ken and Ndivo, Richard and Stephenson, Rob and Winskell, Kate	BACKGROUND: Young people aged under 25 years make up an increasing proportion of the population in emerging economies such as Kenya, where half of new adult HIV infections are among 15- to 24-year olds. Interventions targeting this age group have the potential to avert HIV infections among an increasingly large at-risk population. Interactive communication technologies offer a promising platform …	Not within the study context	156
484	Mobile phone-based evaluation of latent tuberculosis infection: Proof of concept for an integrated image capture and analysis system	2018	Naraghi, Safa and Mutsvangwa, Tinashe and Goliath, Rene and Rangaka, Molebogeng X. and Douglas, Tania S.	Background: The tuberculin skin test is the most widely used method for detecting latent tuberculosis infection in adults and active tuberculosis in children. We present the development of a mobile-phone based screening tool for measuring the tuberculin skin test induration.Method: The tool makes use of a mobile application developed on the Android platform to capture images of an induration, and…	Not within the study context	157
485	The Good Schools Toolkit to prevent violence against children in Ugandan primary schools: study protocol for a cluster randomised controlled trial	2013	Devries, Karen M. and Allen, Elizabeth and Child, Jennifer C. and Walakira, Eddy and Parkes, Jenny and Elbourne, Diana and Watts, Charlotte and Naker, Dipak	Background: We aim to evaluate the effectiveness of the Good School Toolkit, developed by Raising Voices, in preventing violence against children attending school and in improving child mental health and educational outcomes.Methods/design: We are conducting a two-arm cluster randomised controlled trial with parallel assignment in Luwero District, Uganda. We will also conduct a qualitative study,…	Not within the study context	158
486	A six-month follow-up of persons living with epilepsy, newly diagnosed at the CARAES tertiary neurology reference centre at Ndera, Kigali (Rwanda)	2017	Uwacu, B. H. and Sebera, F. and Niyongira, E. and Dedeken, P. and Nyiranbungira, F. and Teuwen, D. and Nkubili, C. and Boon, P. A.		Not within the study context	159
487	Facilitated WhatsApp Support Groups for Youth Living With HIV in Nairobi, Kenya: Single-Arm Pilot Intervention Study.	2023	Ronen, Keshet and Mugo, Cyrus and Kaggiah, Anne and Seeh, David and Kumar, Manasi and Guthrie, Brandon L and Moreno, Megan A and John-Stewart, Grace and Inwani, Irene	BACKGROUND: Mobile technology can support HIV care, but studies in youth are limited. In 2014, youth receiving HIV care at several health care facilities in Nairobi, Kenya spontaneously formed peer support groups using the social media platform WhatsApp.OBJECTIVE: Inspired by youth-initiated groups, we aimed to evaluate the use of WhatsApp to deliver a social support intervention to improve HIV t…	Not within the study context	160
488	One-Year Outcomes and Factors Associated With Mortality Following Acute Myocardial Infarction in Northern Tanzania	2022	Hertz, Julian T. and Sakita, Francis M. and Kweka, Godfrey L. and Tarimo, Tumsifu G. and Goli, Sumana and Prattipati, Sainikitha and Bettger, Janet P. and Thielman, Nathan M. and Bloomfield, Gerald S.	Background: Little is known about long-term outcomes and uptake of secondary preventative therapies following acute myocardial infarction (AMI) in sub-Saharan Africa. Methods: Consecutive patients presenting with AMI (as defined by the Fourth Universal Definition of AMI Criteria) to a northern Tanzanian referral hospital were enrolled in this prospective observational study. Follow-up surveys ass…	Not within the study context	161
489	Predictors of mortality in patients under treatment for chronic hepatitis B in Ethiopia: a prospective cohort study	2019	Desalegn, Hailemichael and Aberra, Hanna and Berhe, Nega and Medhin, Girmay and Mekasha, Bitsatab and Gundersen, Svein Gunnar and Johannessen, Asgeir	BackgroundAntiviral treatment for chronic hepatitis B (CHB) is largely unavailable in sub-Saharan Africa; hence, little is known about the prognosis after initiating treatment in African CHB patients. In this study we aimed to assess predictors of mortality in one of the largest CHB cohorts in sub-Saharan Africa.MethodsTwo-hundred-and-seventy-six CHB patients who started treatment with tenofovir …	Not within the study context	162
490	Delayed Antiretroviral Therapy (ART) Initiation among Hospitalized Adults in a Resource-Limited Settings: A Challenge to the Global Target of ART for 90% of HIV-Infected Individuals.	2019	Ingabire, Prossie Merab and Semitala, Fred and Kamya, Moses R and Nakanjako, Damalie	BACKGROUND: Combination antiretroviral therapy (cART) initiation in hospital settings, where individuals often present with undiagnosed, untreated, advanced HIV disease, is not well understood.METHODS: A cross-sectional study was conducted to determine a period prevalence of cART initiation within two weeks of eligibility, as determined at hospitalization. Using a pretested and precoded data extr…	Not within the study context	163
491	Operational Coverage and Timeliness of Reactive Case Detection for Malaria Elimination in Zanzibar, Tanzania	2020	van der Horst, Tina and Al-mafazy, Abdul-wahid and Fakih, Bakar Shariff and Stuck, Logan and Ali, Abdullah and Yukich, Joshua and Hetzel, Manuel W.	Since 2012, the Zanzibar Malaria Elimination Program has been implementing reactive case detection (RACD). Health facility (HF) staff send individual malaria case notifications by using mobile phones, triggering a review of HF records and malaria testing and treatment at the household level by a district malaria surveillance officer. We assessed the completeness and timeliness of this system, fro…	Not within the study context	164
492	The Effect of Insight Questions Inventory and Visual Support Strategies on Carer-Reported Quality of Life for Children With Cerebral Palsy and Perceptual Visual Dysfunction in Nigeria: A Randomized Controlled Trial	2021	Duke, Roseline E. and Chimaeze, Torty and Kim, Min J. and Ameh, Soter and Burton, Kathryn and Bowman, Richard	Structured clinical history question inventories have previously been used to try and elicit symptoms of perceptual visual dysfunction (PVD) in children with cerebral palsy (CP) in different settings. Earlier studies have suggested that PVD may affect quality of life and specific habilitational strategies, linked to inventory responses, may improve quality of life. Through an RCT, based on a comm…	Not within the study context	165
493	An insight into patient management and health outcome monitoring by traditional healers in Botswana	2021	Andrae-Marobela, Kerstin and Ngwenya, Barbara N. and Okatch, Harriet and Monyatsi, Keitseng N. and Masizana-Katongo, Audrey and Muzila, Mbaki	Appropriate medical and ethical conduct of traditional healers is often questioned by experts in the biomedical field. The absence of efficacy proofs and perceived inappropriate dosage measures are cited as reasons for doubting the authenticity of traditional medical practice. The main objective of the study was to analyse patient care processes, the monitoring of treatment adherence and health o…	Not within the study context	166
494	Community-Based Hearing and Vision Screening in Schools in Low-Income Communities Using Mobile Health Technologies	2021	Manus, Michelle and van der Linde, Jeannie and Kuper, Hannah and Olinger, Renate and Swanepoel, De Wet	Introduction: Globally, more than 50 million children have hearing or vision loss. Most of these sensory losses are identified late due to a lack of systematic screening, making treatment and rehabilitation less effective. Mobile health (mHealth), which is the use of smartphones or wireless devices in health care, can improve access to screening services. mHealth technologies allow lay health wor…	Not within the study context	167
495	Assessing the reactivity to mobile phones and repeated surveys on reported care-seeking for common childhood illnesses in rural India	2018	Nair, Harish and Williams, Linda J. and Marsh, Andrew and Lele, Pallavi and Bhattacharjee, Tathagata and Chavan, Uddhavi and Hirve, Siddhivinayak and Campbell, Harry and Juvekar, Sanjay	Background Traditionally, health care-seeking for child illness is assessed through population-based and nationally representative demographic and health surveys (DHS) that are conducted once every five to seven years and are based on maternal recall. These maternal reports are subject to recall bias. Mobile phones (with the use of GPS technology) have the potential to constantly track movements …	Not within the study context	168
496	Persistence of symptoms after improvement of acute COVID19 infection, a longitudinal study	2021	Abdelrahman, Mona Mohammed and Abd-Elrahman, Noha Mohammed and Bakheet, Tasneem Mohammed	With the number of coronavirus disease 2019 (COVID-19) infected patients increasing all over the world, a large number of survivors have reported changes in their quality of life or experienced re-infection. So, we aimed to detect the percentage, type, and risk factors of persistent symptoms after improvement from acute COVID-19 infection and to detect the percentage of COVID-19 re-infection and …	Not within the study context	169
497	Impact of telephone follow-up and 24/7 hotline on 30-day readmission rates following aortic valve replacement -A randomized controlled trial	2020	Danielsen, Stein Ove and Moons, Philip and Sandvik, Leiv and Leegaard, Marit and Solheim, Svein and Tonnessen, Theis and Lie, Irene	Background: Thirty-day all-cause readmissions are high after aortic valve replacement (AVR). We aimed to assess the effectiveness of a structured telephone follow-up (TFU) and a 24/7 hotline on reducing 30-day all-cause readmission (30-DACR) after AVR, on reducing symptoms of anxiety and depression and on improving perceived health state.Methods: A prospective randomized controlled trial was cond…	Not within the study context	170
498	Adverse events following immunization reporting and impact on immunization services in informal settlements in Nairobi, Kenya: a prospective mixed-methods study.	2021	Malande, Oliver Ombeva and Munube, Deogratias and Afaayo, Rachel Nakatugga and Chemweno, Carolyne and Nzoka, Mutunga and Kipsang, James and Musyoki, Andrew Munyalo and Meyer, Johanna Catharina and Omayo, Leonidah Nyamusi and Owino-Okongo, Lawrence	INTRODUCTION: adverse events following immunization (AEFIs) are thought to contribute to cases of vaccine hesitancy, yet little data exists describing the state of reporting and management of AEFIs. This study investigated the occurrence and influence of AEFIs on vaccine hesitancy in an informal settlement of Nairobi.METHODS: this was a prospective mixed-methods study involving 7 focus group disc…	Not within the study context	171
499	Telehospice for Cancer Patients Discharged from a Tertiary Care Hospital in Western Kenya	2023	Cornetta, Kenneth and Nyariki, Sarah and Manji, Imran and Kiplimo, Ivan and Korir, Millicent and Muinga, Esther and Busakhala, Naftali and Elias, Hussein	Context. Worldwide, most patients lack access to hospice services. Objectives. Assess the feasibility of telephone monitoring (Telehospice) in providing symptom management for patients dis-charged from a tertiary care hospital in Western Kenya.Methods. Inclusion criteria included adults with cancer no longer eligible for chemo-radiation and receiving opioid therapy. Thirty patients were enrolled …	Not within the study context	172
500	Returning of antiretroviral medication dispensed over a period of 8 months suggests non-adherence despite full adherence according to real time medication monitoring	2020	Ngowi, Kennedy Michael and Masika, Lydia and Lyamuya, Furaha and Muro, Eva and Mmbaga, Blandina T. and Sprangers, Mirjam A. G. and Nieuwkerk, Pythia T. and Aarnoutse, Rob E. and Reiss, Peter and Sumari-de Boer, I. Marion	Real-time medication monitoring (RTMM) may potentially enhance adherence to antiretroviral treatment (ART). We describe a participant in an ongoing trial who, shortly after completing trial participation, died of cryptococcal meningitis despite high levels of adherence according to self-report, pill-counts and RTMM (> 99%). However, she evidenced consistently high HIV viral load throughout the 48…	Not within the study context	173
501	Option B plus in Mozambique: Formative Research Findings for the Design of a Facility-Level Clustered Randomized Controlled Trial to Improve ART Retention in Antenatal Care	2016	Napua, Manuel and Pfeiffer, James T. and Chale, Falume and Hoek, Roxanne and Manuel, Joao and Michel, Cathy and Cowan, Jessica G. and Cowan, James F. and Gimbel, Sarah and Sherr, Kenneth and Gloyd, Stephen and Chapman, Rachel R.	Introduction: With the rollout of "Option B+" in Mozambique in 2013, initial data indicated major challenges to early retention in antiretroviral therapy (ART) among HIV-positive pregnant women. We sought to develop and test a pilot intervention in 6 large public clinics in central Mozambique to improve retention of mothers starting ART in antenatal care. The results from the formative research f…	Not within the study context	174
502	Comparative Effectiveness of Lifestyle Intervention on Fasting Plasma Glucose in Normal Weight Versus Overweight and Obese Adults With Prediabetes.	2022	Salmon, Mandy K and Gordon, Neil F and Constantinou, Demitri and Reid, Kevin S and Wright, Brenda S and Kridl, Terri L and Faircloth, George C	Background. It is hypothesized that normal weight individuals develop diabetes through different pathophysiological mechanisms and that methods of prevention may differ in the absence of overweight/obesity. In this study, we compared the effect of lifestyle health coaching (LHC) on fasting plasma glucose (FPG) in normal weight, overweight, and obese US adults with prediabetes. Methods. Subjects w…	Not within the study context	175
503	Use of cellular phone contacts to increase return rates for immunization services in Kenya.	2017	Mokaya, Evans and Mugoya, Isaac and Raburu, Jane and Shimp, Lora	INTRODUCTION: In Kenya, failure to complete immunization schedules by children who previously accessed immunization services is an obstacle to ensuring that children are fully immunized. Home visit approaches used to track defaulting children have not been successful in reducing the drop-out rate.METHODS: This study tested the use of phone contacts as an approach for tracking immunization default…	Not within the study context	176
504	Self-care practice and its predictors among adult diabetic patients on follow-up at public health care diabetic referral clinics, Debre Markos, Ethiopia	2022	Bayable, Samuel Debas and Misganaw, Abebaw and Ashebir, Yitayal Guadie	Diabetes Mellitus is a known metabolic disorder and an emerging public health problem in developing countries. The study aimed to assess patients' self-care practice and its predictors among adult diabetic patients on followup at public health care diabetic referral clinics in Debre Markos Town.A cross-sectional study was conducted from November to January 2021/2022, on diabetic patients who were…	Not within the study context	177
505	A randomized controlled pilot trial of a smoking cessation intervention for US women living with HIV: telephone-based video call vs voice call	2018	Kim, Sun S. and Darwish, Sabreen and Lee, Sang A. and Sprague, Courtenay and DeMarco, Rosanna F.	Background: People living with HIV smoke at a rate three times that of the general population. This randomized controlled pilot trial tested the feasibility and acceptability of a video-call smoking cessation intervention in women living with HIV and its preliminary efficacy compared with a voice-call smoking cessation intervention. The study focused on women due to a paucity of studies among thi…	Not within the study context	178
506	Need for and use of contraception by women before and during COVID-19 in four sub-Saharan African geographies: results from population-based national or regional cohort surveys	2021	Wood, Shannon N. and Karp, Celia and OlaOlorun, Funmilola and Pierre, Akilimali Z. and Guiella, Georges and Gichangi, Peter and Zimmerman, Linnea A. and Anglewicz, Philip and Larson, Elizabeth and Moreau, Caroline	Background Although hindrances to the sexual and reproductive health of women are expected because of COVID-19, the actual effect of the pandemic on contraceptive use and unintended pregnancy risk in women, particularly in subSaharan Africa, remains largely unknown. We aimed to examine population-level changes in the need for and use of contraception by women during the COVID-19 pandemic, determi…	Not within the study context	179
507	Effect of two counseling interventions on self-reported alcohol consumption, alcohol biomarker phosphatidylethanol (PEth), and viral suppression among persons living with HIV (PWH) with unhealthy alcohol use in Uganda: A randomized controlled trial	2023	Hahn, Judith A. and Fatch, Robin and Emenyonu, Nneka I. and Sanyu, Naomi and Katusiime, Anita and Levine, Barry and Boscardin, W. John and Chander, Geetanjali and Hutton, Heidi and Camlin, Carol S. and Woolf-King, Sarah E. and Muyindike, Winnie R.	Purpose: To test the efficacy of two interventions to reduce alcohol use and increase viral suppression compared to a control in persons with HIV (PWH). Methods: In a three-arm (1:1:1) randomized controlled trial (N = 269), we compared in-person counselling (45-70 minutes, two sessions over three months) with interim monthly booster phone calls (live call arm) or twice-weekly automated booster se…	Not within the study context	180
508	Evidence summaries tailored to health policy-makers in low- and middle-income countries	2011	Rosenbaum, Sarah E. and Glenton, Claire and Wiysonge, Charles Shey and Abalos, Edgardo and Mignini, Luciano and Young, Taryn and Althabe, Fernando and Ciapponi, Agustin and Garcia Marti, Sebastian and Meng, Qingyue and Wang, Jian and De la Hoz Bradford, Ana Maria and Kiwanuka, Suzanne N. and Rutebemberwa, Elizeus and Pariyo, George W. and Flottorp, Signe and Oxman, Andrew D.	Objective To describe how the SUPPORT collaboration developed a short summary format for presenting the results of systematic reviews to policy-makers in low- and middle-income countries (LMICs).Methods We carried out 21 user tests in six countries to explore users' experiences with the summary format. We modified the summaries based on the results and checked our conclusions through 13 follow-up…	Not within the study context	181
509	An Unstructured Supplementary Service Data-Based mHealth App Providing On-Demand Sexual Reproductive Health Information for Adolescents in Kibra, Kenya: Randomized Controlled Trial	2022	Macharia, Paul and Perez-Navarro, Antoni and Sambai, Betsy and Inwani, Irene and Kinuthia, John and Nduati, Ruth and Carrion, Carme	Background: Adolescents transitioning from childhood to adulthood need to be equipped with sexual reproductive health (SRH) knowledge, skills, attitudes, and values that empower them. Accessible, reliable, appropriate, and friendly information can be provided through mobile phone-based health interventions.Objective: This study aims to investigate the effectiveness and impact of an Unstructured S…	Not within the study context	182
510	Community-based peer support significantly improves metabolic control in people with Type 2 diabetes in Yaounde, Cameroon	2015	Assah, F. K. and Atanga, E. N. and Enoru, S. and Sobngwi, E. and Mbanya, J. C.	Aims To examine the effectiveness of a community-based multilevel peer support intervention in addition to usual diabetes care on improving glycaemic levels, blood pressure and lipids in patients with Type 2 diabetes in Yaounde, Cameroon.Methods A total of 96 subjects with poorly controlled Type 2 diabetes ( intervention group) and 96 age- and sex-matched controls were recruited and followed up o…	Not within the study context	183
511	Decontextualisation: Inpatient Addiction Treatment in South Africa for Dutch Patients	2019	van Hoof, Jacques and Young, Susanne and Joos, Ruben and Sennef, Cor and Nabitz, Udo and Dekker, Jack	The Dutch healthcare system differs fundamentally from the German health care system because of the regulated market economy and the integration of addiction treatment in the somatic health care system. Innovations such as inpatient addiction treatment in South Africa have been supported within this framework. However the new forms of treatment must provide evidence of their effectiveness.The aim…	Not within the study context	184
512	Adaptation of evidence-based approaches to promote HIV testing and treatment engagement among high-risk Nigerian youth	2021	Kuhns, Lisa M. and Johnson, Amy K. and Adetunji, Adedotun and Kuti, Kehinde M. and Garofalo, Robert and Omigbodun, Olayinka and Awolude, Olutosin A. and Oladeji, Bibilola D. and Berzins, Baiba and Okonkwor, Ogochukwu and Amoo, Oluwaseun P. and Olomola, Omolade and Taiwo, Babafemi	BackgroundNigeria has the second highest number of people living with HIV (PLWH) globally, and evidence-based approaches are needed to achieve national goals to identify, treat, and reduce new infections. Youth between the ages of 15-24, including young men who have sex with men (YMSM), are disproportionately impacted by the Nigerian HIV epidemic. The purpose of this study was to inform adaptatio…	Not within the study context	185
513	Office hysteroscopic myomectomy without myoma extraction: A multicenter prospective study	2021	Tanvir, Tanvir and Garzon, Simone and Pacheco, Luis Alonso and Yarto, Maite Lopez and Rios, Mar and Stamenov, Georgi and Moratalla, Enrique and Shokeir, Tarek and Adel, Sedrati and Mikulasek, Lubomir and Lagana, Antonio Simone and Haimovich, Sergio	Objective: To evaluate the feasibility and safety of leaving the submucous myoma (SM) in the uterine cavity after office hysteroscopic enucleation.Study Design: Prospective multicenter study including patients who had a single SM diagnosed by transvaginal ultrasounds with surgical indication. Office hysteroscopic enucleation of the SM was performed using a 5 mm continuous flow office hysteroscope…	Not within the study context	186
514	Self-administered Versus Directly Observed Once-Weekly Isoniazid and Rifapentine Treatment of Latent Tuberculosis Infection A Randomized Trial	2017	Belknap, Robert and Holland, David and Feng, Pei-Jean and Millet, Joan-Pau and Cayla, Joan A. and Martinson, Neil A. and Wright, Alicia and Chen, Michael P. and Moro, Ruth N. and Scott, Nigel A. and Arevalo, Bert and Miro, Jose M. and Villarino, Margarita E. and Weiner, Marc and Borisov, Andrey S. and TB Trials Consortium Iadhere	Background: Expanding latent tuberculosis treatment is important to decrease active disease globally. Once-weekly isoniazid and rifapentine for 12 doses is effective but limited by requiring direct observation.Objective: To compare treatment completion and safety of once-weekly isoniazid and rifapentine by self-administration versus direct observation.Design: An open-label, phase 4 randomized cli…	Not within the study context	187
515	Retention in an mHealth App Aiming to Promote the Use of HIV Pre-Exposure Prophylaxis Among Female Sex Workers in Dar es Salaam, Tanzania: Prospective Cohort Study	2023	Mbotwa, Christopher H. and Kazaura, Method R. and Moen, Kare and Leshabari, Melkizedeck T. and Metta, Emmy and Mmbaga, Elia J.	Background: Increasing access to smartphones in sub-Saharan Africa offers an opportunity to leverage mobile health (mHealth) technology to improve access to health care in underserved populations. In the domain of HIV prevention, mHealth interventions can potentially contribute to solving the challenges of suboptimal adherence to pre-exposure prophylaxis (PrEP) and low retention in PrEP services …	Not within the study context	188
516	Implementation and outcomes of an active defaulter tracing system for HIV, prevention of mother to child transmission of HIV (PMTCT), and TB patients in Kibera, Nairobi, Kenya	2011	Thomson, Kerry A. and Cheti, Erastus O. and Reid, Tony	Retention of patients in long term care and adherence to treatment regimens are a constant challenge for HIV, prevention of mother to child transmission of HIV (PMTCT), and TB programmes in sub-Saharan Africa. This study describes the implementation and outcomes of an active defaulter tracing system used to reduce loss to follow-up (LTFU) among HIV, PMTCT, TB, and HIV/TB co-infected patients rece…	Not within the study context	189
517	Evaluation of a community-based mobile video breastfeeding intervention in Khayelitsha, South Africa: The Philani MOVIE cluster-randomized controlled trial	2021	Adam, Maya and Johnston, Jamie and Job, Nophiwe and Dronavalli, Mithilesh and Le Roux, Ingrid and Mbewu, Nokwanele and Mkunqwana, Neliswa and Tomlinson, Mark and McMahon, Shannon A. and LeFevre, Amnesty E. and Vandormael, Alain and Kuhnert, Kira-Leigh and Suri, Pooja and Gates, Jennifer and Mabaso, Bongekile and Porwal, Aarti and Prober, Charles and Baernighausen, Till	BackgroundIn South Africa, breastfeeding promotion is a national health priority. Regular perinatal home visits by community health workers (CHWs) have helped promote exclusive breast-feeding (EBF) in underresourced settings. Innovative, digital approaches including mobile video content have also shown promise, especially as access to mobile technology increases among CHWs. We measured the effect…	Not within the study context	190
518	Adherence reinforcement for antiretroviral therapy: PLHIV's perceptions and experience in Burkina Faso	2019	Berthe-Sanou, Lalla and Sanou, Maimouna and Berthe, Abdramane and Ouedraogo, Rayende and Sawadogo, Adrien B. and Drabo, Joseph and Moh, Raoul and Tubiana, Roland and Slama, Laurence and Desclaux, Alice	Introduction: Adherence to antiretroviral therapy is a major obstacle to achieving WHO target 3. In West Africa, however, there is a lack of evidence on the most feasible, acceptable and effective adherence reinforcement measures and users' perceptions of these measures. The purpose of this article is to analyze the perceptions of PLHIV (people living with HIV) on ART reinforcement measures in Bu…	Not within the study context	191
519	Task sharing of a psychological intervention for maternal depression in Khayelitsha, South Africa: study protocol for a randomized controlled trial	2014	Lund, Crick and Schneider, Marguerite and Davies, Thandi and Nyatsanza, Memory and Honikman, Simone and Bhana, Arvin and Bass, Judith and Bolton, Paul and Dewey, Michael and Joska, John and Kagee, Ashraf and Myer, Landon and Petersen, Inge and Prince, Martin and Stein, Dan J. and Thornicroft, Graham and Tomlinson, Mark and Alem, Atalay and Susser, Ezra	Background: Maternal depression carries a major public health burden for mothers and their infants, yet there is a substantial treatment gap for this condition in low-resourced regions such as sub-Saharan Africa. To address this treatment gap, the strategy of "task sharing" has been proposed, involving the delivery of interventions by non-specialist health workers trained and supervised by specia…	Not within the study context	192
520	Community-Based Hearing and Vision Screening at Schools in a Lowresourced Community: An Evaluation Study	2020	Manus, Michelle Z2 -		Not within the study context	193
521	Advancing laparoscopy in resource-limited settings	2024	Djote, Surafel Mulatu and Muhie, Daniel Ahmed and Alemayehu, Getachew Desta	Background Although laparoscopic surgery has made remarkable progress and become the standard approach for various surgical procedures worldwide over the past 30 years, its establishment in low-resource settings, particularly in public hospitals, has been challenging. The lack of equipment and trained expertise has hindered its widespread adoption in these settings. Cholecystectomy is one of the …	Not within the study context	194
522	BSAFER: A Web-based intervention for drug use and intimate partner violence demonstrates feasibility and acceptability among women in the emergency department	2016	Choo, Esther K. and Zlotnick, Caron and Strong, David R. and Squires, Daniel D. and Tape, Chantal and Mello, Michael J.	Background: Addressing violence along with drug use change goals is critical for women with coexisting intimate partner violence (IPV) and substance use disorders (SUDs). Methods: This was an acceptability and feasibility study of BSAFER, a brief Web-based program and booster phone call addressing violence and drug use. A screening survey identified women with recent drug use and IPV in the emerg…	Not within the study context	195
523	Family MUAC supported by a two-way SMS platform for identifying children with wasting: the Mama Aweza randomised controlled trial	2023	Tickell, Kirkby D. and Achieng, Cathering and Masheti, Mary and Anyango, Maureen and Ndirangu, Agnes and Diakhate, Mareme M. and Yoshioka, Emily and Levin, Carol and Means, Arianna Rubin and Choo, Esther M. and Ronen, Keshet and Unger, Jennifer A. and Richardson, Barbra A. and Singa, Benson O. and Mcgrath, Christine J.	Background Effective methods of preventing and identifying childhood wasting are required to achieve global child health goals. Family mid-upper arm circumference (MUAC) programs train caregivers to screen their child for wasting with MUAC tapes. We assessed the effectiveness of a two-way short message service (SMS) platform (referred to as the Maternally Administered Malnutrition Monitoring Syst…	Not within the study context	196
524	Assessing Mood With the Identifying Depression Early in Adolescence Chatbot (IDEABot): Development and Implementation Study.	2023	Viduani, Anna and Cosenza, Victor and Fisher, Helen L and Buchweitz, Claudia and Piccin, Jader and Pereira, Rivka and Kohrt, Brandon A and Mondelli, Valeria and van Heerden, Alastair and Araujo, Ricardo Matsumura and Kieling, Christian	BACKGROUND: Mental health status assessment is mostly limited to clinical or research settings, but recent technological advances provide new opportunities for measurement using more ecological approaches. Leveraging apps already in use by individuals on their smartphones, such as chatbots, could be a useful approach to capture subjective reports of mood in the moment.OBJECTIVE: This study aimed …	Not within the study context	197
525	Twelve-month outcomes of patients admitted to the acute general medical service at Groote Schuur Hospital	2012	Stuart-Clark, H. and Vorajee, N. and Zuma, S. and van Niekerk, L. and Burch, V. and Raubenheimer, P. and Peter, J. G.	Objectives. Hospitalisation for medical illness has ongoing impact on individuals, healthcare services and society beyond discharge. This study's objective was to determine the 12-month mortality and functional outcomes of patients admitted to the acute medical service at Groote Schuur Hospital (GSH).Methods. Follow-up, using the hospital records system and provincial death registry, together wit…	Not within the study context	198
526	Critical appraisal of a mHealth-assisted community-based cardiovascular disease risk screening program in rural Kenya: an operational research study	2020	Aw, Michael and Ochieng, Benard Omondi and Attambo, Daniel and Opot, Danet and Aw, James and Francis, Stacy and Hawkes, Michael T.	Community health workers (CHWs) can participate in the cascade of hypertension and diabetes management in low and middle-income countries (LMICs). Their services may be enhanced with mobile health (mHealth) tools. In this operational research study, we describe the AFYACHAT mHealth-assisted cardiovascular health screening program in rural Kenya. In this study, A CHW screened a convenience sample …	Not within the study context	199
527	Results of modified latarjet anteroinferior instability reconstruction in patients with and significant bone loss	2007	Burkhart, Stephen S. and De Beer, Joe F. and Barth, Johannes R. H. and Criswell, Tim and Roberts, Chris and Richards, David P.	Purpose: The purpose of this study was to analyze the results of the modified Latarjet procedure for shoulder instability associated with an inverted-pear glenoid (bone loss of at least 25% of the width of the inferior glenoid) or an engaging Hill-Sachs lesion.Methods: From March 1996 to December 2002, 102 patients underwent an open Latarjet procedure for shoulder instability with an inverted-pea…	Not within the study context	200
528	Using a mHealth system to recall and refer existing clients and refer community members with health concerns to primary healthcare facilities in South Africa: a feasibility study	2020	Odendaal, Willem and Lewin, Simon and McKinstry, Brian and Tomlinson, Mark and Jordaan, Esme and Mazinu, Mikateko and Haig, Pam and Thorson, Anna and Atkins, Salla	Background: Lay health workers (LHWs) are critical in linking communities and primary healthcare (PHC) facilities. Effective communication between facilities and LHWs is key to this role. We implemented a mobile health (mHealth) system to improve communication and continuity of care for chronically ill clients. The system focused on requests from facility staff to LHWs to follow up clients and LH…	Not within the study context	201
529	Mortality and functional outcomes after a spontaneous subarachnoid haemorrhage: A retrospective multicentre cross-sectional study in Kenya	2019	Waweru, Peter and Gatimu, Samwel Maina	IntroductionDespite a reduction in poor outcomes in recent decades, spontaneous subarachnoid haemorrhage (SAH) remains associated with severe disability and high mortality rates. The exact extent of these outcomes is however unknown in Africa. This study aimed to determine the mortality and functional outcomes of patients with SAH in Kenya.MethodsWe conducted a retrospective multicentre cross-sec…	Not within the study context	202
530	Key determinants of long-term post-stroke mortality in Ghana	2022	Sarfo, Fred Stephen and Ovbiagele, Bruce	Background: Stroke affects a predominantly young to middle-aged population in Africa and is associated with poor outcomes. There are limited data on patient-level determinants of long-term stroke survival on the continent.Purpose: To assess factors associated with long-term, all-cause mortality among stroke survivors in a Ghanaian medical system.Methods: We analyzed the dataset of clinical trial …	Not within the study context	203
531	Long-term results of stent graft treatment of subclavian artery injuries: Management of choice for stable patients?	2008	du Toit, Daniel F. and Lambrechts, Anton V. and Stark, Hugo and Warren, Brian L.	Background: The management of penetrating subclavian artery injuries poses a formidable surgical challenge. The feasibility of stent graft repair is already established. General use of this modality is not widely accepted due to concerns regarding the long-term outcome in a generally young patient population. We review our stent graft experience to examine long-term outcomes.Methods. All patients…	Not within the study context	204
532	How Real-Time Case-Based Malaria Surveillance Helps Zanzibar Get a Step Closer to Malaria Elimination: Description of Operational Platform and Resources	2023	Mkali, Humphrey R. and Lalji, Shabbir M. and Al-mafazy, Abdul-wahid and Joseph, Joseph J. and Mwaipape, Osia S. and Ali, Abdullah S. and Abbas, Faiza B. and Ali, Mohamed H. and Hassan, Wahida S. and Reaves, Erik J. and Kitojo, Chonge and Serbantez, Naomi and Kabula, Bilali I. and Nyinondi, Ssanyu S. and Mckay, Mike and Cressman, Gordon and Ngondi, Jeremiah M. and Reithinger, Richard	Testing and treating asymptomatic populations have the potential to reduce the population's parasite reservoir and reduce malaria transmission. Zanzibar's malaria case notification (MCN) plat-form collects detailed sociodemographic and epidemiological data from all confirmed malaria cases to inform programmatic decision-making. We describe the design and operationaliza-tion process of the platfor…	Not within the study context	205
533	Cost and outcome of a community-based paediatric hearing screening programme in rural India with application of tele-audiology for follow-up diagnostic hearing assessment	2018	Ramkumar, Vidya and John, K. R. and Selvakumar, K. and Vanaja, C. S. and Nagarajan, Roopa and Hall, James W.	Objective: This study evaluated the cost and outcome of a community-based hearing screening programme in which village health workers (VHWs) screened children in their homes using a two-step DPOAE screening protocol. Children referred in a second screening underwent tele diagnostic ABR testing in a mobile tele-van using satellite connectivity or at local centre using broadband internet at the rur…	Not within the study context	206
534	MPrEP plus study protocol: a prospective cohort study assessing the feasibility and acceptability of an HIV pre-exposure prophylaxis (PrEP) strategy for male clients of female sex workers in Kisumu, Kenya	2022	Mantell, Joanne and Franks, Julie and Zerbe, Allison and Lamb, Matthew R. and Reed, Domonique M. and Omollo, Dan and Lahuerta, Maria and Naitore, Doris and El-Sadr, Wafaa M. and Agot, Kawango	IntroductionMale clients (MCs) are integral to sex work-driven HIV transmission dynamics as sexual partners of female sex worker (FSW). MCs contribute disproportionately to incident HIV globally and in sub-Saharan Africa, with 27% of new infections attributed to MCs of FSW and other partners of key populations. Gaps in coverage of HIV testing and prevention services for men, including MCs, are we…	Not within the study context	207
535	Incidence and predictors of perioperative mortality in a low-resource country, Ethiopia: a prospective follow-up study	2023	Endeshaw, Amanuel Sisay and Kumie, Fantahun Tarekegn and Molla, Misganew Terefe and Zeru, Gashaw Abebe and Abera, Kassaw Moges and Zeleke, Zebenay Bitew and Lakew, Tigist Jegnaw	ObjectiveThis study aimed to assess the incidence and identify predictors of perioperative mortality among the adult age group at Tibebe Ghion Specialised Hospital.DesignA single-centre prospective follow-up study.SettingA tertiary hospital in North West Ethiopia.ParticipantsWe enrolled 2530 participants who underwent surgery in the current study. All adults aged 18 and above were included except…	Not within the study context	208
536	Contributions of side effects to contraceptive discontinuation and method switch among Kenyan women: a prospective cohort study	2022	Rothschild, C. W. and Richardson, B. A. and Guthrie, B. L. and Kithao, P. and Omurwa, T. and Mukabi, J. and Callegari, L. S. and Lokken, E. L. and John-Stewart, G. and Unger, J. A. and Kinuthia, J. and Drake, A. L.	Objective To determine the contribution of specific contraceptive side effects to method switch and modern-method discontinuation among Kenyan women. Design A prospective cohort study. Setting Five counties in Western Kenya. Participants Women aged >= 18 years old and emancipated female minors >= 14 years old using modern, reversible contraception were recruited while attending 10 public health f…	Not within the study context	209
537	The Geras virtual frailty rehabilitation program to build resilience in older adultswith frailty during COVID-19: a randomized feasibility trial.	2023	Okpara, Chinenye and Ioannidis, George and Thabane, Lehana and Adachi, Jonathan Derrick and Rabinovich, Alexander and Hewston, Patricia and Lee, Justin and McArthur, Caitlin and Kennedy, Courtney and Woo, Tricia and Boulos, Pauline and Bobba, Raja and Wang, Mimi and Thrall, Samuel and Mangin, Derelie and Marr, Sharon and Armstrong, David and Patterson, Christopher and Bray, Steven and de Wit, Ker…	BACKGROUND: The Coronavirus (COVID-19) pandemic has exacerbated the risk for poor physical and mental health outcomes among vulnerable older adults. Multicomponent interventions could potentially prevent or reduce the risk of becoming frail; however, there is limited evidence about utilizing alternative modes of delivery where access to in-person care may be challenging. This randomized feasibili…	Not within the study context	210
538	Reinventing Patient Support and Continuity of Care Using Innovative Physician-staffed Hotline: More than 60,000 Patients Served Across 15 Medical and Surgical Specialties During the First Wave of COVID-19 Lockdown in Qatar	2023	Arafa, Mohamed and El Ansari, Walid and Qasem, Fadi and Al Ansari, Abdulla and Al Dosari, Mohammed Al Ateeq and Mukhtar, Khalid and Alhabash, Mohamed Ali and Awad, Khalid and Al Rumaihi, Khalid	Rising disease prevalence early during the COVID-19 pandemic in the State of Qatar led to stoppage of all non-emergency health care services. To maintain continuity of care and information exchanges for non-emergency patients, a physician-operated telephone hotline was set up that involved triage followed by immediate consultation with a specialized physician. We describe the initiation and evalu…	Not within the study context	211
539	Angular stable fixation of displaced distal-third clavicle fractures with superior precontoured locking plates	2015	Fleming, Mark A. and Dachs, Robert and Maqungo, Sithombo and du Plessis, Jean-Pierre and Vrettos, Basil C. and Roche, Stephen J. L.	Hypothesis: We reviewed the outcome of angular stable plates in addressing displaced lateral-third clavicle fractures. We investigated union, shoulder function, request for implant removal, and return to sport. Our hypothesis was that these implants provide predictable union and return to sports without the negative consequence of leaving plates in situ, reducing the requirement for a second surg…	Not within the study context	212
540	Pediatric hearing screening in low-resource settings: Incorporation of video-otoscopy and an electronic medical record	2019	Yancey, Kristen L. and Cheromei, Loyce J. and Muhando, Jackie and Reppart, Jim and Netterville, James L. and Jayawardena, Asitha D. L.	Objective: To develop a sustainable, comprehensive, intervention-based approach to pediatric hearing care in low- and middle income countries (LMICs) where global hearing loss is most heavily concentrated.Methods: Community health workers (CHWs) in Kilifi county, Kenya were trained to conduct hearing screening and video-otoscopy via a unified, smartphone-based platform using mobile electronic med…	Not within the study context	213
541	Blood pressure self-monitoring practice and associated factors among adult hypertensive patients on follow-up at South Wollo Zone Public Hospitals, Northeast Ethiopia.	2023	Edmealem, Afework and Geleta, Esmael and Mengesha, Zemen and Tegegne, Belachew and Ademe, Sewunet and Liknaw, Tiliksew	BACKGROUND: Hypertension is a silent killer that causes serious health issues in all parts of the world. It is risk factor for cardiovascular disease, stroke and kidney disease. Self-monitoring practice has been identified as an important component of hypertension management. Hence, this study aimed to assess blood pressure (BP) self-monitoring practice and associated factors among adult hyperten…	Not within the study context	214
542	Using mHealth to Improve Timeliness and Quality of Maternal and Newborn Health in the Primary Health Care System in Ethiopia	2021	Nigussie, Zeleke Yimechew and Zemicheal, Nebreed Fesseha and Tiruneh, Gizachew Tadele and Bayou, Yibeltal Tebekaw and Teklu, Getnet Alem and Kibret, Esubalew Sebsibe and Eifler, Kristin and Hodsdon, Sarah E. and Altaye, Dessalew Emaway and Rosenblum, Leona and Getu, Yeshiwork Aklilu and Nebi, Zinar and Lemango, Ephrem Tekle and Kebede, Eyob and Betemariam, Wuleta Aklilu	The Last Ten Kilometers 2020 Project (L10K 2020) designed a strategy for piloting, implementing, and scaling a mobile health (mHealth) digital solution to improve the quality of community level maternal and child health service delivery in Ethiopia. L10K 2020 first conducted a landscape assessment to design a context appropriate smartphone-based mHealth solution for the Health Extension Workers a…	Not within the study context	215
543	Frequency, management, and predictors of abnormal mood after stroke - The Auckland Regional Community Stroke (ARCOS) study, 2002 to 2003	2006	Hackett, Maree L. and Anderson, Craig S. and Auckland Reg Community Stroke ARCO	Background and Purpose-Mood disorders are an important consequence of stroke. We aimed to identify significant, clinically useful predictors of abnormal mood after stroke.Methods-The Auckland Regional Community Stroke (ARCOS) study was a prospective population-based stroke incidence study conducted in Auckland, New Zealand, over a 12-month period from 2002 to 2003. All patients were followed up 6…	Not within the study context	216
544	Smartphone hearing screening in mHealth assisted community-based primary care	2016	Hussein, Shouneez Yousuf and Swanepoel, De Wet and de Jager, Leigh Biagio and Myburgh, Hermanus C. and Eikelboom, Robert H. and Hugo, Jannie	Introduction: Access to ear and hearing health is a challenge in developing countries, where the burden of disabling hearing loss is greatest. This study investigated community-based identification of hearing loss using smartphone hearing screening (hearScreen (TM)) operated by community health workers (CHWs) in terms of clinical efficacy and the reported experiences of CHWs.Method: The study com…	Not within the study context	217
545	Predictors of delayed Anti-Retroviral Therapy initiation among adults referred for HIV treatment in Uganda: a cross-sectional study	2023	Kiyingi, Micheal and Nankabirwa, Joaniter I. and Sekaggya-Wiltshire, Christine and Nangendo, Joan and Kiweewa, John M. and Katahoire, Anne R. and Semitala, Fred C.	BackgroundUganda's current guidelines recommend immediate initiation of Anti-Retroviral Therapy (ART) for persons living with HIV in order to reduce HIV/AIDS related morbidity and mortality. However, not all eligible PLHIV initiate ART within the recommended time following HIV diagnosis. We assessed the prevalence and factors associated with delayed ART initiation among PLHIV referred for ART ini…	Not within the study context	218
546	HIV Self-testing Among Previously Diagnosed HIV-Positive People in Khayelitsha, South Africa: No Evidence of Harm but may Facilitate Re-engagement in ART Care	2022	Hacking, Damian and Cassidy, Tali and Ellman, Tom and Steele, Sarah Jane and Moore, Hazel Ann and Bermudez-Aza, Elkin and Nxiba, Xoliswa and Sopili, Eleanor and Duran, Laura Trivino	In South Africa, where an estimated 34% of nearly 7-million HIV-positive people were not on antiretroviral therapy (ART) in 2019, innovative strategies to diagnose and link people to care are needed. HIV self-testing (HIVST) is one such strategy. However, there is concern that access to HIVST might result in re-testing among people on ART, with a risk of false negative results and disengagement f…	Not within the study context	219
547	Perspectives of Patients With Orthopedic Trauma on Fully Automated Digital Physical Activity Measurement at Home: Cross-sectional Survey Study.	2023	Scherer, Julian and Yogarasa, Vithush and Rauer, Thomas and Pape, Hans-Christoph and Heining, Sandro-Michael	BACKGROUND: The automated digital surveillance of physical activity at home after surgical procedures could facilitate the monitoring of postoperative follow-up, reduce costs, and enhance patients' satisfaction. Data on the willingness of patients with orthopedic trauma to undergo automated home surveillance postoperatively are lacking.OBJECTIVE: The aims of this study were to assess whether pati…	Not within the study context	220
548	Effect of enhancing audit and feedback on uptake of childhood pneumonia treatment policy in hospitals that are part of a clinical network: a cluster randomized trial	2019	Ayieko, Philip and Irimu, Grace and Ogero, Morris and Mwaniki, Paul and Malla, Lucas and Julius, Thomas and Chepkirui, Mercy and Mbevi, George and Oliwa, Jacquie and Agweyu, Ambrose and Akech, Samuel and Were, Fred and English, Mike and Tuti, Timothy and Gathara, David and Gachau, Susan and Ngarngar, Samuel and Injira, Ivan and Kimutai, David and Emadau, Caren and Mutiso, Cecilia and Nzioki, Char…	BackgroundThe World Health Organization (WHO) revised its clinical guidelines for management of childhood pneumonia in 2013. Significant delays have occurred during previous introductions of new guidelines into routine clinical practice in low- and middle-income countries (LMIC). We therefore examined whether providing enhanced audit and feedback as opposed to routine standard feedback might acce…	Not within the study context	221
549	An 89% solution adoption rate at a two-year follow-up: evaluating the effectiveness of an animated agricultural video approach	2020	Bello-Bravo, Julia and Abbott, Eric and Mocumbe, Sostino and Maria, Ricardo and Mazur, Robert and Pittendrigh, Barry R.	Securing the adoption of scalable agro-educational information and communication technology (ICT) solutions by farmers remains one of the international development community's most elusive goals - in part due to two key gaps in the data: (1) limited comparisons of competing knowledge-delivery methods, and (2) few to no follow-ups on long-term knowledge retention and solution adoption. Addressing …	Not within the study context	222
550	Community-based hearing screening for young children using an mHealth service-delivery model	2018	Hussein, Shouneez Yousuf and Swanepoel, De Wet and Mahomed, Faheema and de Jager, Leigh Biagio	Background: Hearing loss is one of the most common developmental disorders identifiable at birth with its prevalence increasing throughout school years. However, early detection programs are mostly unavailable in low- and middle-income countries (LMICs) where more than 80% of children with hearing loss reside.Objective: This study investigated the feasibility of a smartphone-based hearing screeni…	Not within the study context	223
551	The Follow-Up and Well-Being of Geriatric Outpatients During COVID-19 Pandemic in Cameroon: Insights From the Yaounde Central Hospital.	2020	Ntsama Essomba, Marie Josiane and Nzana, Victorine and Noubiap, Jean Jacques and Zingui-Ottou, Marylin and Ciaffi, Laura and Sobngwi, Eugene and Ashuntantang, Gloria	Although total confinement has not been adopted by the government of Cameroon, the COVID-19 pandemic is keeping geriatric patients out of hospital, despite a decline in their health status. In addition, the pandemic might have a significant effect on their general well-being. This study aimed to examine the effects of the COVID-19 pandemic on the follow-up and well-being of older outpatients seen…	Not within the study context	224
552	Free contraception and behavioural nudges in the postpartum period: evidence from a randomised control trial in Nairobi, Kenya	2018	McConnell, Margaret and Rothschild, Claire Watt and Ettenger, Allison and Muigai, Faith and Cohen, Jessica	Background Short birth intervals are a major risk factor for poor maternal and newborn outcomes. Utilisation of modern contraceptive methods during the postpartum period can reduce risky birth intervals but contraceptive coverage during this critical period remains low.Methods We conducted a randomised controlled experiment to test whether vouchers for free contraception, provided with and withou…	Not within the study context	225
553	Results of Arthroscopic Bankart Repair for Anterior-Inferior Shoulder Instability at 13-Year Follow-up	2017	Aboalata, Mohamed and Plath, Johannes E. and Seppel, Gernot and Juretzko, Julia and Vogt, Stephan and Imhoff, Andreas B.	Background: Anterior-inferior shoulder instability is a common injury in young patients, particularly those practicing overhead-throwing sports. Long-term results after open procedures are well studied and evaluated. However, the long-term results after arthroscopic repair and risk factors of recurrence require further assessment.Hypothesis: Arthroscopic Bankart repair results are comparable with…	Not within the study context	226
554	Community-based adult hearing care provided by community healthcare workers using mHealth technologies	2022	Frisby, Caitlin and Eikelboom, Robert H. and Mahomed-Asmail, Faheema and Kuper, Hannah and de Kock, Tersia and Manchaiah, Vinaya and Swanepoel, De Wet	Background The rising prevalence of hearing loss is a global health concern. Professional hearing services are largely absent within low- and middle-income countries where appropriate skills are lacking. Task-shifting to community healthcare workers (CHWs) supported by mHealth technologies is an important strategy to address the problem. Objective To evaluate the feasibility of a community-based …	Not within the study context	227
555	Phone-Based Intervention under Nurse Guidance after Stroke (PINGS II) Study: Protocol for a Phase III Randomized Clinical Trial	2021	Sarfo, Fred Stephen and Akpalu, Albert and Bockarie, Ansumana and Appiah, Lambert and Nguah, Samuel Blay and Ayisi-Boateng, Nana Kwame and Adamu, Sheila and Neizer, Christiana and Arthur, Agnes and Nyamekye, Richard and Agyenim-Boateng, Kwabena and Tagge, Raelle and Adusei-Mensah, Nathaniel and Ampofo, Michael and Laryea, Ruth and Singh, Arti and Amuasi, John Humphry and Ovbiagele, Bruce	Objectives: The Sub-Saharan African (SSA) region now has the highest estimated effect size of hypertension for stroke causation worldwide. An urgent priority for countries in SSA is to develop and test self-management interventions to control hypertension among those at highest risk of adverse outcomes. Thus the overall objective of the Phone-based Intervention under Nurse Guidance after Stroke I…	Not within the study context	228
556	An approach for evaluating early and long term mother-to-child transmission of HIV (MTCT) in low and middle income countries: a South African experience	2019	Jackson, Debra J. and Thu-Ha Dinh and Lombard, Carl J. and Sherman, Gayle G. and Goga, Ameena E.	Background Eliminating mother-to-child transmission of HIV is a global public health target. Robust, feasible methodologies to measure population level impact of programmes to prevent mother-to-child transmission of HIV (PMTCT) are needed in high HIV prevalence settings. We present a summary of the protocol of the South African PMTCT Evaluation (SAPMTCTE) with its revision over three repeated rou…	Not within the study context	229
557	Does Tramadol Increase the Severity of Nicotine Dependence? A Study in an Egyptian Sample	2015	Shalaby, Amr Said and Sweilum, Ola Abd El-Hady and Ads, Mahmoud Khalid	In Egypt, tramadol abuse is increasing, especially among youths and the middle- aged. Tobacco smoking is a worldwide health problem responsible for more deaths and disease than any other noninfectious cause. To investigate if there is a relationship between tramadol and nicotine dependence. 48 tramadol addicts completed a demographic sheet, drug use questionnaire, and the Fagerstrom Test for Nico…	Not within the study context	230
558	Feasibility, acceptability, and appropriateness of a mobile health stroke intervention among Ghanaian health workers	2022	Amuasi, JohnH. and Agbogbatey, Melvin K. and Sarfo, Fred S. and Beyuo, Alexis and Duah, Kwaku and Agasiya, Patrick and Arthur, Agnes and Appiah, Lambert and Nguah, Samuel B. and Bockarie, Ansumana and Ayisi-Boateng, Nana K. and Adusei-Mensah, Nathaniel and Akpalu, Albert and Ovbiagele, Bruce and Boateng, Kwadwo Gyebi Agyenim	Background: mHealth interventions can improve care delivery in settings with limited resources. The Phone-based Interventions under Nurse Guidance after Stroke (PINGS) is a nurse-led, mHealth-centered approach to blood pressure (BP) control among recent stroke survivors with hypertension in Ghana. It has 4 key components: (1) home blood pressure monitoring, (2) nurse-coordinated mhealth consults,…	Not within the study context	231
559	Laparoscopic cholecystectomy as a day surgery procedure: Is it safe?-An Egyptian experience	2011	Seleem, Mohamed I. and Gerges, Shawkat S. and Shreif, Khalid S. and Ahmed, Ashref E. and Ragab, Ahmed	Background/Aim: Major surgery performed as a day surgery procedure is not uncommon. The aim of this study is to evaluate the feasibility of day surgery procedures in laparoscopic cholecystectomy (LC). Patients and Methods: A total of 210 patients scheduled for elective LC between 2006 and 2008 were included in our study. The mean age was 40.63 years (range, 25 - 70 years). The indication for surg…	Not within the study context	232
560	'We knew it was a totally at random thing': parents' experiences of being part of a neonatal trial	2017	Harvey, Merryl and Nongena, Phumza and Edwards, David and Redshaw, Maggie	Background: Studies exploring parents' trial experiences generally relate to their understanding of the consent process and the development of researcher strategies to facilitate recruitment and retention. The aim was to better understand parents' experience of being part of a trial at the time and their perceptions of trial participation in retrospect.Methods: Data were collected in a number of …	Not within the study context	233
561	Incidence and predictors of initial antiretroviral therapy regimen change among children in public health facilities of Bahir Dar City, Northwest Ethiopia, 2021: multicenter retrospective follow-up study	2022	Azmeraw, Molla and Workineh, Yinager and Girma, Friehiwot and Kassaw, Amare and Kerebeh, Gashaw and Tsedalu, Abraham and Tigabu, Agimasie and Mengesha, Teshale and Dagnaw, Eleni and Temesgen, Dessie and Beletew, Biruk and Dessie, Getenet and Dagne, Melsew	Background: The inconsistent use of antiretroviral therapy can lead to the risk of cross-resistance between drugs. This reduces subsequent antiretroviral drug options. The burden of initial antiretroviral therapy ranges from 11.3% in South Africa to 71.8% in Malaysia. There is evidence that it is important to maintain children's initial antiretroviral therapy regimens. However, the incidence and …	Not within the study context	234
562	Incidence and Predictors of Treatment Failure Among Children Receiving First-Line Antiretroviral Treatment in General Hospitals of Two Zones, Tigray, Ethiopia, 2019.	2020	Sibhat, Migbar and Kassa, Mekuria and Gebrehiwot, Haftom	BACKGROUND: Despite many efforts undertaken to control the human immunodeficiency virus epidemic, it remains to be the major global public health challenge. With expanding access to pediatric antiretroviral therapy, children are more likely to experience treatment failure. All previous studies conducted in Ethiopia estimated treatment failure using only clinical and CD4 criteria. Thus, the ART fa…	Not within the study context	235
563	Dysfunctions in the medical evacuation process out of the Republic of Congo from 2014 to 2017	2020	Tebeu, Pierre Marie and Woromogo, Sylvain Honore and Diola, Roseline and Antaon, Jesse Saint Saba and Akoli, Raphael and Biez, Ulrich Judicael	Background: Medical evacuation is the transfer of a patient from a health institution to another for more appropriate care. The medical evacuation process is framed by legal texts. Dysfunctions are still possible.Objective: The aim of this article is to study the medical evacuation process in order to identify possible dysfunctions. Methods: A cross-sectional qualitative study was conducted from …	Not within the study context	236
564	Examining Cancer Patients' Perceptions of the Impact of COVID-19 on Teleoncology: Findings From 15 Nigerian Outpatient Cancer Clinics.	2023	Joseph, Adedayo and Shour, Abdul R and Lasebikan, Nwamaka N and Jimoh, Mutiu A and Adegboyega, Bolanle C and Nwachukwu, Emmanuella and Awofeso, Opeyemi and Ajose, Azeezat and Ibraheem, Abiola and Fatiregun, Omolara Aminat and Ali-Gombe, Musa and Aliyu, Usman M and Kotkat, Abdallah Elsaid and Biyi-Olutunde, Olusegun Abayomi and Oboh, Evaristus Oseiwe and Zubairu, Ismail H and Haider, Mohammad Rifa…	PURPOSE: To examine cancer patients' perspectives on the impact of COVID-19 on teleoncology in Nigeria.METHODS: Data from a multicenter survey conducted at 15 outpatient clinics to 1,097 patients with cancer from April and July 2020 were analyzed. The study outcome was telemedicine, defined as patients who reported their routine follow-up visits were converted to virtual visits because of COVID-1…	Not within the study context	237
565	A mobile health app may improve maternal and child health knowledge and practices among rural women with limited education in Uganda: a pilot randomized controlled trial.	2022	Musiimenta, Angella and Tumuhimbise, Wilson and Atukunda, Esther C and Mugaba, Aaron T and Asasira, Justus and Katusiime, Jane and Zender, Raphael and Pinkwart, Niels and Mugyenyi, Godfrey Rwambuka and Haberer, Jessica E	Objective: This article describes the impact of a mobile health app (MatHealth App) on maternal and child health knowledge and practices among women with limited education.Materials and methods: Pregnant women initiating antenatal care (ANC) were randomized (1:1) to the MatHealth App versus routine care. Participants were followed until 6weeks after delivery. Questionnaires for assessing knowledg…	Not within the study context	238
566	An Evaluation of a Low-Intensity Cognitive Behavioral Therapy mHealth-Supported Intervention to Reduce Loneliness in Older People	2019	Jarvis, Mary Ann and Padmanabhanunni, Anita and Chipps, Jennifer	There is a high prevalence of loneliness among older people, especially in residential care settings. Loneliness is often accompanied by maladaptive cognitions which can affect the maintenance and establishment of meaningful social connections. This study implemented and evaluated a low-intensity Cognitive Behavior Therapy (LI-CBT) mHealth-supported intervention which targeted maladaptive cogniti…	Not within the study context	239
567	A one-year cohort study of complications, continuation, and failure rates of postpartum TCu380A in Tanzania	2020	Rwegoshora, France John and Muganyizi, Projestine Selestine and Kimario, Grasiana Festus and Paul, Ponsian Patrick and Makins, Anita	Background Less than 1% of married women in Tanzania use an Intrauterine Contraceptive Device (IUD) for contraception. An initiative by the International Federation of Gynecology and Obstetrics (FIGO) has been in progress since 2015 resulting in escalated method uptake in implementing hospitals. This study investigates failure rate, complications, and risk factors for one-year continuation of TCu…	Not within the study context	240
568	Empirical progression criteria thresholds for feasibility outcomes in HIV clinical trials: a methodological study.	2023	Mbuagbaw, Lawrence and Chen, Lucy Huizhu and Aluko, Eunice and Stevens-Uninsky, Maya and Eze-Onuorah, Akudo C J and Garcia, Michael Cristian and Stech, Larysa and Atkin-Jones, Tariq and Rehman, Nadia and Raifu, Amidu	INTRODUCTION: Pilot and feasibility trials use predetermined thresholds for feasibility outcomes to decide if a larger trial is feasible. These thresholds may be derived from the literature, observational data, or clinical experience. The aim of this study was to determine empirical estimates for feasibility outcomes to inform future HIV pilot randomized trials.METHODS: We conducted a methodologi…	Not within the study context	241
569	Cervical Cancer in Ethiopia: Survival of 1,059 Patients Who Received Oncologic Therapy	2014	Kantelhardt, Eva Johanna and Moelle, Ulrike and Begoihn, Matthias and Addissie, Adamu and Trocchi, Pietro and Yonas, Bekuretsion and Hezkiel, Petros and Stang, Andreas and Thomssen, Christoph and Vordermark, Dirk and Gemechu, Tufa and Gebrehiwot, Yirgu and Wondemagegnehu, Tigeneh and Aynalem, Abreha and Mathewos, Assefa	Background. Almost 500,000 women are newly diagnosed with cervical cancer (CC) every year, the majority from developing countries. There is little information on the survival of these patients. Our primary objective was to evaluate consecutive CC patients presenting over 4 years at the only radiotherapy center in Ethiopia.Methods. All patients with CC from September 2008 to September 2012 who rec…	Not within the study context	242
570	Injectable Contraceptive Sales at Licensed Chemical Seller Shops in Ghana: Access and Reported Use in Rural And Periurban Communities	2014	Lebetkin, Elena and Orr, Tracy and Dzasi, Kafui and Keyes, Emily and Shelus, Victoria and Mensah, Stephen and Nagai, Henry and Stanback, John	CONTEXT: Most women in Ghana obtain oral contraceptives and condoms from shops run by licensed chemical sellers, but such shops are not legally permitted to sell the country's most widely used method, the injectable. Allowing shops to sell the injectable could increase access to and use of the method.METHODS: In 2012-2013, semistructured telephone interviews were conducted among convenience sampl…	Not within the study context	243
571	Assessment of the lifetime prevalence and incidence of induced abortion and correlates among female sex workers in Mombasa, Kenya: a secondary cohort analysis	2022	Simmelink, Anne Marieke and Gichuki, Caroline M. and Ampt, Frances H. and Manguro, Griffins and Lim, Megan S. C. and Agius, Paul and Hellard, Margaret and Jaoko, Walter and Stoove, Mark A. and L'Engle, Kelly and Temmerman, Marleen and Gichangi, Peter and Luchters, Stanley	Introduction Prevalence of lifetime-induced abortion in female sex workers (FSWs) in Kenya was previously estimated between 43% and 86%. Our analysis aimed at assessing lifetime prevalence and correlates, and incidence and predictors of induced abortions among FSWs in Kenya. Methods This is a secondary prospective cohort analysis using data collected as part of the WHISPER or SHOUT cluster-random…	Not within the study context	244
572	Effects of intensive nutrition education and counseling on nutritional status of pregnant women in East Shoa Zone, Ethiopia	2023	Wakwoya, Ermias Bekele and Belachew, Tefera and Girma, Tsinuel	BackgroundNutritional status is defined as an individual's health condition as it is influenced by the intake and utilization of nutrients. Maternal malnutrition is widespread throughout the world, with Sub-Saharan Africa and Asia bearing the brunt of the burden. The objective of this study was to evaluate the effect of intensive nutrition education and counseling on nutritional status during pre…	Not within the study context	245
573	The START Study to evaluate the effectiveness of a combination intervention package to enhance antiretroviral therapy uptake and retention during TB treatment among TB/HIV patients in Lesotho: rationale and design of a mixed-methods, cluster-randomized trial	2016	Howard, Andrea A. and Hirsch-Moverman, Yael and Frederix, Koen and Daftary, Amrita and Saito, Suzue and Gross, Tal and Wu, Yingfeng and Maama, Llang Bridget	Background: Initiating antiretroviral therapy (ART) early during tuberculosis (TB) treatment increases survival; however, implementation is suboptimal. Implementation science studies are needed to identify interventions to address this evidence-to-program gap.Objective: The Start TB Patients on ART and Retain on Treatment (START) Study is a mixed-methods, cluster-randomized trial aimed at evaluat…	Not within the study context	246
574	"You Are on the Right Track With the App:" Qualitative Analysis of Mobile Phone Use and User Feedback Regarding Mobile Phone Sexual Risk Assessments for HIV Prevention Research.	2021	Dietrich, Janan J and Benade, Gabriella L and Mulaudzi, Mamakiri and Kagee, Ashraf and Hornschuh, Stefanie and Makhale, Lerato M and Lemos, Maria P and Lazarus, Erica and Andrasik, Michele P and Horvath, Keith J	Background: Accurate self-report of sexual behavior assists in identifying potential HIV exposure in HIV prevention trials. Brief mobile phone assessments, completed daily or after sexual activity, can improve the validity and reliability of self-reported sexual behavior and allow for remote survey completion outside of the clinic setting. We conducted a qualitative study to better understand par…	Not within the study context	247
575	Implementing and Evaluating Community Health Worker-Led Cardiovascular Disease Risk Screening Intervention in Sub-Saharan Africa Communities: A Participatory Implementation Research Protocol	2023	Okop, Kufre and Delobelle, Peter and Lambert, Estelle Victoria and Getachew, Hailemichael and Howe, Rawleigh and Kedir, Kiya and Niyibizi, Jean Berchmans and Bavuma, Charlotte and Kasenda, Stephen and Crampin, Amelia C. and King, Abby C. and Puoane, Thandi and Levitt, Naomi S.	The increasing burden of non-communicable diseases (NCDs), particularly cardiovascular diseases (CVD) in low- and middle-income countries (LMICs) poses a considerable threat to public health. Community-driven CVD risk screening, referral and follow-up of those at high CVDs risk is essential to supporting early identification, treatment and secondary prevention of cardiovascular events such as str…	Not within the study context	248
576	Family Planning Counseling in Your Pocket: A Mobile Job Aid for Community Health Workers in Tanzania.	2016	Agarwal, Smisha and Lasway, Christine and L'Engle, Kelly and Homan, Rick and Layer, Erica and Ollis, Steve and Braun, Rebecca and Silas, Lucy and Mwakibete, Anna and Kudrati, Mustafa	To address low contraceptive use in Tanzania, a pilot intervention using a mobile job aid was developed to guide community health workers (CHWs) to deliver integrated counseling on family planning, HIV, and other sexually transmitted infections (STIs). In this article, we describe the process of developing the family planning algorithms and implementation of the mobile job aid, discuss how the jo…	Not within the study context	249
577	Medication Adherence of Elderly Citizens in Retirement Homes Through A Mobile Phone Adherence Monitoring Framework (Mpamf) for Developing Countries: A Case Study in South Africa	2014	Coleman, Alfred	Background: This paper investigated medication adherence among elderly people in retirement villages in South Africa. A case study approach was used. Methods: Twelve participants were purposively selected from six retirement homes in Gauteng Province. Data collected used semi-structured open ended interview questions. Interviewees (elderly people above 60 years) were asked to tell in their own wo…	Not within the study context	250
578	Acceptability and feasibility of long-term, real-time electronic adherence monitoring of HIV pre-exposure prophylaxis (PrEP) use among young women in Kenya: A mixed methods study	2024	Ogello, Vallery A. and Rono, Bernard Kipkoech and Ngure, Kenneth and Sedah, Eric and Thuo, Nicholas B. and Musinguzi, Nicholas and Baeten, Jared M. and Bukusi, Elizabeth A. and Mugo, Nelly R. and Haberer, Jessica E.	Real-time electronic adherence monitoring involves "smart" pill boxes that record and monitor openings as a proxy for pill taking and may be useful in understanding and supporting PrEP use; however, acceptability and/or feasibility for PrEP users is uncertain. We sought to understand the experiences of using a real-time electronic adherence monitor for PrEP delivery among young women in Kisumu an…	Not within the study context	251
579	The embryologist as counselor during assisted reproductive techniques (ART)	2005	Van Zyl, Cornelia Z2 -		Not within the study context	252
580	Early disengagement from HIV pre-exposure prophylaxis services and associated factors among female sex workers in Dar es Salaam, Tanzania: a socioecological approach	2023	Lichtwarck, Hanne Ochieng and Mbotwa, Christopher Hariri and Kazaura, Method Rwelengera and Moen, Kare and Mmbaga, Elia John	IntroductionPre-exposure prophylaxis (PrEP) is an effective HIV prevention tool when taken as prescribed. However, suboptimal use may challenge its real-life impact. To support female sex workers in their efforts to prevent themselves from HIV, it is essential to identify factors that contribute to early disengagement from PrEP care. In this study, we aimed to estimate the risk of early disengage…	Not within the study context	253
581	Physiotherapy-Led Musculoskeletal Telephone Triage and Advice Service: A Valid Option for Patients Referred From the Emergency Department.	2023	Dowell, Richard J and Dattani, Janki and Nagy, Mohamed and Al Wadiya, Ahmed and Maher, Moustafa and Ashwood, Neil	Introduction Musculoskeletal (MSK) conditions create a significant demand for healthcare services in the United Kingdom. The emergency department is one of the main providers of initial care for patients with MSK disorders or injuries. As attendances increase within the emergency department the demand for MSK physiotherapy services also increases. The MSK physiotherapy department at Queens Hospit…	Not within the study context	254
582	Rugby and cervical spine injuries - has anything changed? A 5-year review in the Western Cape	2010	Dunn, Robert Neil and van der Spuy, Dirk	Objectives. To review the incidence of all rugby-associated cervical spine injuries in the Western Cape and identify risk factors.Methods. We reviewed case notes and X-rays of 27 male patients with rugby-related cervical spine injuries treated at the acute spinal injury (ASCI) unit at Groote Schuur Hospital from April 2003 to June 2008, and followed up with telephone interviews. Patient profile, …	Not within the study context	255
583	Post-discharge after surgery Virtual Care with Remote Automated Monitoring-1 (PVC-RAM-1) technology versus standard care: randomised controlled trial	2021	McGillion, Michael H. and Parlow, Joel and Borges, Flavia K. and Marcucci, Maura and Jacka, Michael and Adili, Anthony and Lalu, Manoj M. and Ouellette, Carley and Bird, Marissa and Ofori, Sandra and Roshanov, Pavel S. and Patel, Ameen and Yang, Homer and O'Leary, Susan and Tandon, Vikas and Hamilton, Gavin M. and Mrkobrada, Marko and Conen, David and Harvey, Valerie and Lounsbury, Jennifer and M…	OBJECTIVE To determine if virtual care with remote automated monitoring (RAM) technology versus standard care increases days alive at home among adults discharged after non-elective surgery during the covid-19 pandemic. DESIGN Multicentre randomised controlled trial. SETTING 8 acute care hospitals in Canada. PARTICIPANTS 905 adults (>= 40 years) who resided in areas with mobile phone coverage and…	Not within the study context	256
584	Evaluating the impact of a quality management intervention on post-abortion contraceptive uptake in private sector clinics in western Kenya: a pre- and post-intervention study	2018	Wendot, Susy and Scott, Rachel H. and Nafula, Inviolata and Theuri, Isaac and Ikiugu, Edward and Footman, Katharine	Background: Integration of family planning counselling and method provision into safe abortion services is a key component of quality abortion care. Numerous barriers to post-abortion family planning (PAFP) uptake exist. This study aimed to evaluate the effect of a quality management intervention for providers on PAFP uptake.Methods: We conducted a pre- and post-intervention study between Novembe…	Not within the study context	257
585	The value of WhatsApp communication in paediatric burn care	2018	Martinez, R. and Rogers, A. D. and Numanoglu, A. and Rode, H.	Background: Telemedicine is increasingly applied in developed settings to facilitate transfer of information to and from burn surgeons across vast geographic areas. WhatsApp is a widely available and extremely user-friendly encrypted smartphone application that does not require the expensive physical and personnel infrastructure that characterizes many of these telemedicine systems. The aim of th…	Not within the study context	258
586	Cost-effectiveness analysis of an active 30-day surgical site infection surveillance at a tertiary hospital in Ghana: evidence from HAI-Ghana study	2022	Otieku, Evans and Fenny, Ama Pokuaa and Asante, Felix Ankomah and Bediako-Bowan, Antoinette and Enemark, Ulrika	Objective To assess the cost-effectiveness of an active 30-day surgical site infection (SSI) surveillance mechanism at a referral teaching hospital in Ghana using data from healthcare-associated infection Ghana (HAI-Ghana) study. Design Before and during intervention study using economic evaluation model to assess the cost-effectiveness of an active 30-day SSI surveillance at a teaching hospital.…	Not within the study context	259
587	Brief Report: Mobile Phones, Sexual Behaviors, and HIV Incidence in Rakai, Uganda, From 2010 to 2018	2022	Kreniske, Philip and Nalugoda, Fred and Chen, Ivy and Huang, Rui and Wei, Ying and Chang, Larry and Ssekubugu, Robert and Lutalo, Tom and Kigozi, Godfrey and Kagaayi, Joseph and Sewankambo, Nelson and Grabowski, M. Kate and Gray, Ronald and Serwadda, David and Santelli, John	Background: Sub-Saharan Africa has the highest HIV incidence and prevalence in the world. In the past decade, mobile phone ownership has doubled, affecting social and sexual practices. Using longitudinal follow-up data, this study examined whether mobile phone ownership was associated with sexual behaviors and HIV incidence for youth and adults. Methods: The Rakai Community Cohort Study gathers d…	Not within the study context	260
588	The geography of emergency department-based HIV testing in South Africa: Can patients link to care?	2021	Hansoti, Bhakti and Mishra, Anant and Rao, Aditi and Chimoyi, Lucy and Redd, Andrew D. and Reynolds, Steven J. and Stead, David F. and Black, John and Maharaj, Roshen and Hahn, Elizabeth and Mda, Pamela and Mvandaba, Nomzamo and Nyanisa, Yandisa and Chen, Victoria and Clark, Katie and Ryan, Sofia and Quinn, Thomas C.	Background: Emergency Departments (EDs) can serve as clinical sites for identification of new HIV infections and their entry into care. We examined if HIV-positive patients who present to EDs in South Africa are able to successfully link to care. Methods: We conducted a one-year longitudinal prospective cohort study in four hospitals across the Eastern Cape, South Africa, with participants follow…	Not within the study context	261
589	Prospective interepisodal mood monitoring in patients with affective disorders: a feasibility study	2018	Van der Watt, Alberta S. J. and Suryapranata, Alexandra P. S. P. and Seedat, Soraya	Objectives: Our primary objective was to assess the feasibility of interepisodal telephonic mood monitoring in patients with affective disorders in a low-resource setting. Secondary objectives included gathering data on longitudinal mood trajectories and assessing patient acceptance of mood monitoring.Methods: Inpatients with a primary mood or anxiety disorder were recruited predischarge. Assessm…	Not within the study context	262
[truncated: 656 more rows]
