# Supplementary material for: Evaluating phone call follow-ups in Sub-Saharan Africa: A systematic review and meta-analysis
Source: PLoS One. 2025 Oct 27;20(10):e0334894. doi: 10.1371/journal.pone.0334894 (PMC12558458; doi:10.1371/journal.pone.0334894)
Supplement: S4 File — (XLSX) [file pone.0334894.s004.xlsx]

## Sheet: MAIN 1
Article Ref.	Extractor	Citation	Year	Include/Exclude	Country	study setting (Is it community based or facility based)	Study type	Time of follow-up	Sample size	male (how many male participants in the sample)	female(how many female in the sample)	Mean age	Mode of Follow up(phone call or text)	number enrolled	FREQUENCY OF PHONE CALL	Number followed up	Number lost to follow up(4/48)	number_Report on participants satisfactions(44/sample size)	thematic_Report on participants satisfactions	Effectiveness of phone call/text message(Please copy a single sentence from the article where they mention the effectiveness. Note: some can use figure to measure improve in their outcome as a result of the follow up)	Reason for lost to follow up
1
2	ESTHER	(Schwartz et al., 2015)	2015	Inlcude	South Africa	Facility	pilot study prospectively	6 weeks	50	nil	50	28	Both	50		48	4	44	nil	nil	nil
3	ESTHER	(Morley et al., 2018)	2018	exclude			Pilot Randomized Controlled Trial
4	ESTHER	(Mremi et al., 2021)	2021	exclude	Tanzania		Cross sectional
5	ESTHER	(Mukora et al., 2023)		exclude
6	ESTHER	(Dietrich et al., 2020)	2020	exclude	South Africa	facility	sequential mixed methods design		50	nil	50	18–25 years		49
7	ESTHER	(Kiwanuka et al., 2018)	2018	exclude	Uganda	community-based	prospective non-intervention	18 months	662	403	258	15-49 years	both	661	6 times	661	1	nil	nil	nil
8	ESTHER	(Laar et al., 2019)	2019	include	Ghana	facility	mixed-design approach	nil	489	nil	489	15-49 years	both	489	nil	49.88	439.12	50	nil	nil	not reachable dueto shortage of power supply
9	ESTHER	(House et al., 2015)	2015	include	Kenya	facility	cross-sectional observational	7 days of discharge	788	0.531	0.469	5 years	phone call	659	nil	551	108	nil	nil	nil	unable to contact
10	ESTHER	(McCormack et al., 2020)	2020	include	sub-Saharan Africa	facility	prospective	every 3 months	2313	nil	2313	≥18 years)	phone call	2156	nil	2156	276	nil	nil	nil	death
11	ESTHER	(Du Preez et al., 2020)	2020	include	South Africa.	facility	prospective	7 days of discharge	395	155	117	less than 13 years	phone call	272		220	nil	nill	nil	nil	non arrival to the clinic
12	ESTHER	(Chasimpha et al., 2022)	2022	include	sub-sahara Africa	facility	prospective	3 years	1635	nil	1635	≥18 years	phone call	1635	every 3 months	1635	148	nil	nil	nil	death
13	ESTHER	(Linde et al., 2020)	2022	exclude
14	ESTHER	(Van Der Kop et al., 2018)	2018	exclude
15	ESTHER	(Gashu et al., 2021)	2021	exclude	Ethiopia	facility	two-arm randomised controlled		306	84	68	18 -29 years		152			8				not responded to calls
16	ESTHER	(A. S. Kebede et al., 2019)	2019	include	Ethiopia	facility	cluster randomized controlled trial	6 weeks.	350	nil	350	25.7	both	350	48 and 24 hours	nil	nil	nil	nil	Mobile phone reminders were effective in terms of enhancing adherence to PNC appointments.	nil
17	ESTHER	(Bigna et al., 2014)	2014	include	Cameroon	facility	multicentre, single-blind,	2 or 3 days	242	60	nil	18 years	both	60	nil	60	21	nil	nil	The most eff ective method of reminder was text message plus phone call, but text messaging alone was the most effi cient (ie, cost-eff ective) method.	couldn't pick up, did not ring
18	ESTHER						factorial, randomised controlled trial
19	ESTHER	(Oladigbolu et al., 2020)	2020	include	nigeria	facility	quasi-experimental	12weeks	196	26.5%-24.5%	(73.5% and 75.5%).	18 to 65 years	both	196	3	196	nil	nil	The Federal Ministry of Health (FMoH), Hospital Management with the support of implementing partners need to integrate telephone calls and text message into clinical setting as part of comprehensive care for HIV care and treatment to assist in improving their knowledge of HIV/AIDS, ART and adherence to ART.	The telephone calls and text messages were found to be effective in improving the knowledge of HIV/AIDS, ARTand adherence to ART of the respondents.
20	ESTHER	(Mugo et al., 2016)	2016	include	Kenya	facility	Randomized Controlled Trial	1 day	410	144	266	18-29 years	both	199		190	9	nil	nil	did not have a cell phone	unreachable
21	ABEL	(Tapera et al., 2019)	2019	exclude
22	ABEL	(Ibraheem et al., 2021)	2021	include	Nigeria	facility	quasi-experimental study	9 months	140	nil	nil	28.7	both	140	until picked	140	7	118	nil	Phone call reminders were associated with the highest appropriateness of presentation timing for vaccinations	Death Relocation
23	ABEL	(Lyimo et al., 2024)	2024	include	Tanzania	facility	randomized controlled trial	8 weeks	175	0	175	18 - 49 years	both	175	2 times	146	29	nil	nil	The results demonstrate a positive and statistically significant treatment effect of the mobile phone intervention on ANC attendance, as measured by a relative risk (RR) of 1.458113 (95% CI: 1.330359–1.598134, p < 0.001). This implies that pregnant individuals who received the mobile phone intervention, involving phone calls and engagement with health providers, were 45.8% more likely to attend A…	Changed number
24	ABEL	(Kebaya et al., 2021)	2021	include	Kenya	facility	open label randomized controlled study	10 weeks	75	nil	nil	25.9 (4.7)	phone call	75	5 times	52	23	nil	nil	Mobile phone reminders improved adherence to in- fant NVP prophylaxis	nil
25	ABEL	(Nkurunziza et al., 2022)	2022	include	Rwanda	facility	prospective cohort study	10 days	586	nil	nil	< 20 - > 40 years	phone call	586	2 times	530	56	nil	nil	Study participants who were called and reminded of their appointment had 16-times greater odds of returning to their follow-up clinic (95%CI: 7.07– 38.38)
26	ABEL	(Atukunda et al., 2023)	2023	exclude	Uganda	facility	pilot randomized controlled trial		120			26.9 (3.8)	text	120
27	ABEL	(Brunie et al., 2021)	2021	include	Nigeria, Zambia	facility	prospective cohort study	12 months	1542	0	1542	33.3 years 31.7 years	phone call	1542	nil	1481	61	nil	nil	nil
28	ABEL	(Kukula et al., 2015)	2015	include	Ghana	facility	prospective, observational, cohort study	28 days	4124	nil	nil	29 years	phone call	4124	2 times	2671	1453	nil	nil	This result confirms findings of previous studies where follow-up using mobile phones proved feasible for collecting data and monitoring desired health outcomes	Unreachable
29	ABEL	(Ouattara et al., 2014)	2014	exclude	Burkina Faso	facility	prospective descriptive study
30	ABEL	(Christie et al., 2020)	2020	include	Cameroon	facility	prospective observational study	2 weeks	981	658	323	28 years	phone call	981	3 times	565	416	nil	nil	Mobile telephone follow-up demonstrates potential as a feasible tool for screening discharged patients who could benefit from further care.	Unreachable. Short- term morbidity among injured patients after hospital dis- charge
31	ABEL	(Brown & Oluwatosin, 2017)	2017	include	Nigeria	facility	cluster randomized controlled trial	13 months	305	nil	nil	14.6 days (14.5)	phone call	305	2 times	295	10	nil	nil	Overall, the study revealed the effectiveness of cell- phone immunization reminder/recall intervention in in- creasing immunization completion rates and adds to the body of evidence demonstrating the effectiveness of the intervention across a range of settings where the avail- ability of technology to provide reminders exists	Relocated Death
32	ABEL	(Foerster et al., 2020)	2020	include	Namibia, Zambia, Nigeria, and Uganda		prospective cohort study	36 months	1490	0	1490	50 (13.7)	phone call	1490	every 3 months	1419	71	nil	nil	The low percentage of LTFU achieved in ABC-DO makes the active mHealth follow-up approach an attractive method. The availability of multiple phone numbers for patients and their NOK helped the study investigators to maintain contact with participants.	Relocation Deseased Discontinued number
33	ABEL	(Davis et al., 2019)	2019	exclude	Uganda	community-based	prospective randomised trial						text
34	ABEL	(Huchko et al., 2019)	2019	include	Kenya	facility	cluster-randomized trial	28 days	930	nil	nil	37.4 (10.3)	phone call	930	4 times	930	nil	nil	nil	Cell phone–based results notification strategies were preferred by women with greater health- seeking behavior; however, HPV-positive women who received results via home visit were more likely to pursue for treatment.
35	ABEL	(Abrahams et al., 2010)	2010	include	South-Africa	facility	randomised control trial	28 days	136	nil	nil	<10 - >22 years	phone call	136	15 calls per participant	125	11	nil	nil	The study showed that the intervention was not effective in significantly improving adherence and adherence levels were low in both study arm	Discontinued number
36	ABEL	(Plazy et al., 2023)	2023	include	South-Africa	facility	cluster randomised trial	226.5 months	415	nil	nil	nil	phone call	415		358	57	nil	nil	Phone calls and home visits following HIV testing were challenging to implement, but appeared effective in improving linkage-to-care amongst those receiving the intervention	The reasons for loss in phone call follow-up included logistical challenges such as power cuts affecting phone charging, poor network coverage, high turnover of phone numbers, and individuals being unavailable during earlier hours of the day due to domestic duties.
37	ABEL	(MacKellar et al., 2018)	2018	include	Tanzania	facility, community-based	evaluation study	43 months	2726	1063	1663	37 years	phone call	2726	nil	2726	nil	nil	nil	nil	nil
38	ABEL	(Adepoju et al., 2020)	2020	exclude (follow up method not mentioned)	Nigeria	facility	retrospective cohort study	6 months	1134	394	740	15 - 49 years	nil	1134	more than 2 times	454	680
39	ABEL	(Vaca et al., 2019)	No PDF
40	ABEL	(Parkes-Ratanshi et al., 2020)	2020	include	Uganda	facility	randomised control trial	8 weeks	396	0	396	26 years	phone call	396	8 times	113	263	nil	nil	nil	nil
41	NIKE	(Galukande et al., 2021)		Exclude		facility
42	NIKE	(Olufisayo et al., 2023)	2023	include	Nigeria	facility	quasi-experimental design	2 years	405	171	234		phone call	405						The findings of this study show that mobile phone call reminders improved treatment engagement and led to significant reduction in dropout from an outpatient mental health service for older people in Nigeria.
43	NIKE
44	NIKE	(Mutyambizi et al., 2022)	2022	include	South Africa	facility	randomized controlled trial design	3 months	854			25–34 years	phone call		7 to 14 days	686	168		All the participiants were happy to receive the call	The 7-14-day call had no impact on access to othehealth services.	unreachable
45	NIKE
46	NIKE	(Williams et al., 2021)	2021	include	Nigeria	facility	prospective cohort study	9 months	112	102	10	64 months	phone call	112		101	11	89		Postoperative telephone follow up improved efﬁciency of service delivery in surgical care in our setting and othe	poor network and non-functioning mobile phones,
47	NIKE	(Draaijer et al., 2020)	2020	include	South Africa	facility	cross-sectional study	11 months	400			11 months	phone call	400	3 times	241	159				incorrect phone number , unreachable , changing of phone number
48	NIKE	(Asante et al., 2020)	2020	include	Ghana	facility	Randomized controlled trial	12 weeks	60			55.07 years	phone call	60	16 calls	60	0	53.58		nurse-led follow-up mobile phone calls is feasible and have the potential to contribute positively to the provision of nursing and follow-up care for persons with diabetes in Ghana.
49	NIKE	(Elbur et al., 2013)	2013	include	Sudan	facility	prospective cohort study		3656			37.8 years		1814		1387	382
50	NIKE	(Mayala et al., 2021)		exclude
51	NIKE	(Larson et al., 2012)
52	NIKE	(Nakeeb et al., 2008)
53	NIKE
54	NIKE	(Sifumba et al., 2024)	2024
55	NIKE
56	NIKE	(Salihu et al., 2019)
57	NIKE	(Eldeib et al., 2019)	2019	include	Egypt	facility	Randomized control trial		82						weekly	82	0			pharmacist-led telephone follow-up (TFU) could help in building a close trusting rapport between the patient and caregiving pharmacist. They also demonstrated the potential usefulness of the TFU on patients’ tolerability, adherence, and OS;
58	NIKE	(Choi et al., 2023)	2023	include	kenya	facility	cluster-randomized trial		1170				both
59	NIKE	(Mwaka et al., 2013)	2013	include	kenya	facility	prospective cross sectional	48hrs	150				phone call	150		147	3
60	NIKE	(Kababu et al., 2018)	2018	include	kenya	facility	Quasi experimental study design	3 months	276	150	126	28				276	0			the was an increase in the uptake of CHTC compared to other studies due to telephone follow up that was embedded in the model
61	NIKE	(Hirsch-Moverman et al., 2017)		exclude
62	NIKE	(Starr et al., 2020)	2020	include	Ethiopia	facility	Quasi experimental study design	7 months	701	111	540	29.5	phone call	701		538	163			telephone call for follow-up was an effective and affordable strategy for contacting patients and capturing complications after surgery
63	NIKE	(M. Kebede et al., 2015)

## Sheet: Sheet2
Article Ref.	Extractor	Citation	Year	Include/Exclude	Country	study setting (Is it community based or facility based)	Study type	Time of follow-up	Sample size	male (how many male participants in the sample)	female(how many female in the sample)	Mean age	Mode of Follow up(phone call or text)	number enrolled	FREQUENCY OF PHONE CALL	Number followed up	Number lost to follow up(4/48)	number_Report on participants satisfactions(44/sample size)	thematic_Report on participants satisfactions	Effectiveness of phone call/text message(Please copy a single sentence from the article where they mention the effectiveness. Note: some can use figure to measure improve in their outcome as a result of the follow up)	Reason for lost to follow up
2	ESTHER	(Schwartz et al., 2015)	2015	Inlcude	South Africa	Facility	pilot study prospectively	6 weeks	50	nil	50	28	Both	50		48	4	44	nil	nil	nil
8	ESTHER	(Laar et al., 2019)	2019	include	Ghana	facility	mixed-design approach	nil	489	nil	489	15-49 years	both	489	nil	49.88	439.12	50	nil	nil	not reachable dueto shortage of power supply
9	ESTHER	(House et al., 2015)	2015	include	Kenya	facility	cross-sectional observational	7 days of discharge	788	0.531	0.469	5 years	phone call	659	nil	551	108	nil	nil	nil	unable to contact
10	ESTHER	(McCormack et al., 2020)	2020	include	sub-Saharan Africa	facility	prospective	every 3 months	2313	nil	2313	≥18 years)	phone call	2156	nil	2156	276	nil	nil	nil	death
11	ESTHER	(Du Preez et al., 2020)	2020	include	South Africa.	facility	prospective	7 days of discharge	395	155	117	less than 13 years	phone call	272		220	nil	nill	nil	nil	non arrival to the clinic
12	ESTHER	(Chasimpha et al., 2022)	2022	include	sub-sahara Africa	facility	prospective	3 years	1635	nil	1635	≥18 years	phone call	1635	every 3 months	1635	148	nil	nil	nil	death
16	ESTHER	(A. S. Kebede et al., 2019)	2019	include	Ethiopia	facility	cluster randomized controlled trial	6 weeks.	350	nil	350	25.7	both	350	48 and 24 hours	nil	nil	nil	nil	Mobile phone reminders were effective in terms of enhancing adherence to PNC appointments.	nil
17	ESTHER	(Bigna et al., 2014)	2014	include	Cameroon	facility	multicentre, single-blind,	2 or 3 days	242	60	nil	18 years	both	60	nil	60	21	nil	nil	The most eff ective method of reminder was text message plus phone call, but text messaging alone was the most effi cient (ie, cost-eff ective) method.	couldn't pick up
19	ESTHER	(Oladigbolu et al., 2020)	2020	include	nigeria	facility	quasi-experimental	12weeks	196	26.5%-24.5%	(73.5% and 75.5%).	18 to 65 years	both	196	3	196	nil	nil	The Federal Ministry of Health (FMoH), Hospital Management with the support of implementing partners need to integrate telephone calls and text message into clinical setting as part of comprehensive care for HIV care and treatment to assist in improving their knowledge of HIV/AIDS, ART and adherence to ART.	The telephone calls and text messages were found to be effective in improving the knowledge of HIV/AIDS, ARTand adherence to ART of the respondents.
20	ESTHER	(Mugo et al., 2016)	2016	include	Kenya	facility	Randomized Controlled Trial	1 day	410	144	266	18-29 years	both	522		65	24	nil	nil	nil	unreachable
22	ABEL	(Ibraheem et al., 2021)	2021	include	Nigeria	facility	quasi-experimental study	9 months	140	nil	nil	28.7	both	140	until picked	140	7	118	nil	Phone call reminders were associated with the highest appropriateness of presentation timing for vaccinations	Death Relocation
23	ABEL	(Lyimo et al., 2024)	2024	include	Tanzania	facility	randomized controlled trial	8 weeks	175	0	175	18 - 49 years	both	175	2 times	146	29	nil	nil	The results demonstrate a positive and statistically significant treatment effect of the mobile phone intervention on ANC attendance, as measured by a relative risk (RR) of 1.458113 (95% CI: 1.330359–1.598134, p < 0.001). This implies that pregnant individuals who received the mobile phone intervention, involving phone calls and engagement with health providers, were 45.8% more likely to attend A…	Changed number
24	ABEL	(Kebaya et al., 2021)	2021	include	Kenya	facility	open label randomized controlled study	10 weeks	75	nil	nil	25.9 (4.7)	phone call	75	5 times	52	23	nil	nil	Mobile phone reminders improved adherence to in- fant NVP prophylaxis	nil
25	ABEL	(Nkurunziza et al., 2022)	2022	include	Rwanda	facility	prospective cohort study	10 days	586	nil	nil	< 20 - > 40 years	phone call	586	2 times	530	56	nil	nil	Study participants who were called and reminded of their appointment had 16-times greater odds of returning to their follow-up clinic (95%CI: 7.07– 38.38)
27	ABEL	(Brunie et al., 2021)	2021	include	Nigeria, Zambia	facility	prospective cohort study	12 months	1542	0	1542	33.3 years 31.7 years	phone call	1542	nil	1481	61	nil	nil	nil
28	ABEL	(Kukula et al., 2015)	2015	include	Ghana	facility	prospective, observational, cohort study	28 days	4124	nil	nil	29 years	phone call	4124	2 times	2671	1453	nil	nil	This result confirms findings of previous studies where follow-up using mobile phones proved feasible for collecting data and monitoring desired health outcomes	Unreachable
30	ABEL	(Christie et al., 2020)	2020	include	Cameroon	facility	prospective observational study	2 weeks	981	658	323	28 years	phone call	981	3 times	565	416	nil	nil	Mobile telephone follow-up demonstrates potential as a feasible tool for screening discharged patients who could benefit from further care.	Unreachable. Short- term morbidity among injured patients after hospital dis- charge
31	ABEL	(Brown & Oluwatosin, 2017)	2017	include	Nigeria	facility	cluster randomized controlled trial	13 months	305	nil	nil	14.6 days (14.5)	phone call	305	2 times	295	10	nil	nil	Overall, the study revealed the effectiveness of cell- phone immunization reminder/recall intervention in in- creasing immunization completion rates and adds to the body of evidence demonstrating the effectiveness of the intervention across a range of settings where the avail- ability of technology to provide reminders exists	Relocated Death
32	ABEL	(Foerster et al., 2020)	2020	include	Namibia, Zambia, Nigeria, and Uganda		prospective cohort study	36 months	1490	0	1490	50 (13.7)	phone call	1490	every 3 months	1419	71	nil	nil	The low percentage of LTFU achieved in ABC-DO makes the active mHealth follow-up approach an attractive method. The availability of multiple phone numbers for patients and their NOK helped the study investigators to maintain contact with participants.	Relocation Deseased Discontinued number
34	ABEL	(Huchko et al., 2019)	2019	include	Kenya	facility	cluster-randomized trial	28 days	930	nil	nil	37.4 (10.3)	phone call	930	4 times	930	nil	nil	nil	Cell phone–based results notification strategies were preferred by women with greater health- seeking behavior; however, HPV-positive women who received results via home visit were more likely to pursue for treatment.
35	ABEL	(Abrahams et al., 2010)	2010	include	South-Africa	facility	randomised control trial	28 days	136	nil	nil	<10 - >22 years	phone call	136	15 calls per participant	125	11	nil	nil	The study showed that the intervention was not effective in significantly improving adherence and adherence levels were low in both study arm	Discontinued number
36	ABEL	(Plazy et al., 2023)	2023	include	South-Africa	facility	cluster randomised trial	226.5 months	415	nil	nil	nil	phone call	415		358	57	nil	nil	Phone calls and home visits following HIV testing were challenging to implement, but appeared effective in improving linkage-to-care amongst those receiving the intervention	The reasons for loss in phone call follow-up included logistical challenges such as power cuts affecting phone charging, poor network coverage, high turnover of phone numbers, and individuals being unavailable during earlier hours of the day due to domestic duties.
37	ABEL	(MacKellar et al., 2018)	2018	include	Tanzania	facility, community-based	evaluation study	43 months	2726	1063	1663	37 years	phone call	2726	nil	550	2175	nil	nil	nil	nil
40	ABEL	(Parkes-Ratanshi et al., 2020)	2020	include	Uganda	facility	randomised control trial	8 weeks	396	0	396	26 years	phone call	396	8 times	113	263	nil	nil	nil	nil
42	NIKE	(Olufisayo et al., 2023)	2023	include	Nigeria	facility	quasi-experimental design	2 years	405	171	234		phone call	405						The findings of this study show that mobile phone call reminders improved treatment engagement and led to significant reduction in dropout from an outpatient mental health service for older people in Nigeria.
44	NIKE	(Mutyambizi et al., 2022)	2022	include	South Africa	facility	randomized controlled trial design	3 months	854			25–34 years	phone call		7 to 14 days	686	168		All the participiants were happy to receive the call	The 7-14-day call had no impact on access to othehealth services.	unreachable
46	NIKE	(Williams et al., 2021)	2021	include	Nigeria	facility	prospective cohort study	9 months	112	102	10	64 months	phone call	112		101	11	89		Postoperative telephone follow up improved efﬁciency of service delivery in surgical care in our setting and othe	poor network and non-functioning mobile phones,
47	NIKE	(Draaijer et al., 2020)	2020	include	South Africa	facility	cross-sectional study	11 months	400			11 months	phone call	400	3 times	241	159				incorrect phone number , unreachable , changing of phone number
48	NIKE	(Asante et al., 2020)	2020	include	Ghana	facility	Randomized controlled trial	12 weeks	60			55.07 years	phone call	60	16 calls	60	0	53.58		nurse-led follow-up mobile phone calls is feasible and have the potential to contribute positively to the provision of nursing and follow-up care for persons with diabetes in Ghana.
49	NIKE	(Elbur et al., 2013)	2013	include	Sudan	facility	prospective cohort study		3656			37.8 years		1814		1387	382
57	NIKE	(Eldeib et al., 2019)	2019	include	Egypt	facility	Randomized control trial		82						weekly	82	0			pharmacist-led telephone follow-up (TFU) could help in building a close trusting rapport between the patient and caregiving pharmacist. They also demonstrated the potential usefulness of the TFU on patients’ tolerability, adherence, and OS;
58	NIKE	(Choi et al., 2023)	2023	include	kenya	facility	cluster-randomized trial		1170				both
59	NIKE	(Mwaka et al., 2013)	2013	include	Nairobi	facility	prospective cross sectional	48hrs	150				phone call	150		147	3
60	NIKE	(Kababu et al., 2018)	2018	include	kenya	facility	Quasi experimental study design	3 months	276	150	126	28				276	0			the was an increase in the uptake of CHTC compared to other studies due to telephone follow up that was embedded in the model
62	NIKE	(Starr et al., 2020)	2020	include	Ethiopia	facility	Quasi experimental study design	7 months	701	111	540	29.5	phone call	701		538	163			telephone call for follow-up was an effective and affordable strategy for contacting patients and capturing complications after surgery

## Sheet: Sheet5
Citation	Year	Include/Exclude	Country	study setting (Is it community based or facility based)	Study type	Time of follow-up	Sample size	Mean age	Mode of Follow up(phone call or text)
(Schwartz et al., 2015)	2015	Inlcude	South Africa	Facility	pilot study prospectively	6 weeks	50	28	Both
(Laar et al., 2019)	2019	include	Ghana	facility	mixed-design approach	nil	489	15-49 years	both
(House et al., 2015)	2015	include	Kenya	facility	cross-sectional observational	7 days of discharge	788	5 years	phone call
(McCormack et al., 2020)	2020	include	sub-Saharan Africa	facility	prospective	every 3 months	2313	≥18 years)	phone call
(Du Preez et al., 2020)	2020	include	South Africa.	facility	prospective	7 days of discharge	395	less than 13 years	phone call
(Chasimpha et al., 2022)	2022	include	sub-sahara Africa	facility	prospective	3 years	1635	≥18 years	phone call
(A. S. Kebede et al., 2019)	2019	include	Ethiopia	facility	cluster randomized controlled trial	6 weeks.	350	25.7	both
(Bigna et al., 2014)	2014	include	Cameroon	facility	multicentre, single-blind,	2 or 3 days	242	18 years	both
(Oladigbolu et al., 2020)	2020	include	nigeria	facility	quasi-experimental	12weeks	196	18 to 65 years	both
(Mugo et al., 2016)	2016	include	Kenya	facility	Randomized Controlled Trial	1 day	410	18-29 years	both
(Ibraheem et al., 2021)	2021	include	Nigeria	facility	quasi-experimental study	9 months	140	28.7	both
(Lyimo et al., 2024)	2024	include	Tanzania	facility	randomized controlled trial	8 weeks	175	18 - 49 years	both
(Kebaya et al., 2021)	2021	include	Kenya	facility	open label randomized controlled study	10 weeks	75	25.9 (4.7)	phone call
(Nkurunziza et al., 2022)	2022	include	Rwanda	facility	prospective cohort study	10 days	586	< 20 - > 40 years	phone call
(Brunie et al., 2021)	2021	include	Nigeria, Zambia	facility	prospective cohort study	12 months	1542	33.3 years 31.7 years	phone call
(Kukula et al., 2015)	2015	include	Ghana	facility	prospective, observational, cohort study	28 days	4124	29 years	phone call
(Christie et al., 2020)	2020	include	Cameroon	facility	prospective observational study	2 weeks	981	28 years	phone call
(Brown & Oluwatosin, 2017)	2017	include	Nigeria	facility	cluster randomized controlled trial	13 months	305	14.6 days (14.5)	phone call
(Foerster et al., 2020)	2020	include	Namibia, Zambia, Nigeria, and Uganda		prospective cohort study	36 months	1490	50 (13.7)	phone call
(Huchko et al., 2019)	2019	include	Kenya	facility	cluster-randomized trial	28 days	930	37.4 (10.3)	phone call
(Abrahams et al., 2010)	2010	include	South-Africa	facility	randomised control trial	28 days	136	<10 - >22 years	phone call
(Plazy et al., 2023)	2023	include	South-Africa	facility	cluster randomised trial	226.5 months	415	nil	phone call
(MacKellar et al., 2018)	2018	include	Tanzania	facility, community-based	evaluation study	43 months	2726	37 years	phone call
(Parkes-Ratanshi et al., 2020)	2020	include	Uganda	facility	randomised control trial	8 weeks	396	26 years	phone call
(Olufisayo et al., 2023)	2023	include	Nigeria	facility	quasi-experimental design	2 years	405		phone call
(Mutyambizi et al., 2022)	2022	include	South Africa	facility	randomized controlled trial design	3 months	854	25–34 years	phone call
(Williams et al., 2021)	2021	include	Nigeria	facility	prospective cohort study	9 months	112	64 months	phone call
(Draaijer et al., 2020)	2020	include	South Africa	facility	cross-sectional study	11 months	400	11 months	phone call
(Asante et al., 2020)	2020	include	Ghana	facility	Randomized controlled trial	12 weeks	60	55.07 years	phone call
(Elbur et al., 2013)	2013	include	Sudan	facility	prospective cohort study		3656	37.8 years
(Eldeib et al., 2019)	2019	include	Egypt	facility	Randomized control trial		82
(Choi et al., 2023)	2023	include	kenya	facility	cluster-randomized trial		1170		both
(Mwaka et al., 2013)	2013	include	Nairobi	facility	prospective cross sectional	48hrs	150		phone call
(Kababu et al., 2018)	2018	include	kenya	facility	Quasi experimental study design	3 months	276	28
(Starr et al., 2020)	2020	include	Ethiopia	facility	Quasi experimental study design	7 months	701	29.5	phone call

## Sheet: Sheet4
Country
Cameroon
Cameroon
Egypt
Ethiopia
Ethiopia
Ghana
Ghana
Ghana
Kenya
Kenya
Kenya
Kenya
kenya
kenya
Nairobi
Namibia, Zambia, Nigeria, and Uganda
Nigeria
Nigeria
Nigeria
Nigeria
Nigeria
Nigeria, Zambia
Rwanda
South Africa
South Africa
South Africa
South Africa
South Africa
South-Africa
sub-sahara Africa
sub-Saharan Africa
Sudan
Tanzania
Tanzania
Uganda
					countries	Number
					Cameroon	2
					Egypt	1
					Ethiopia	2
					Ghana	3
					Kenya	7
					Nigeria	5
					Rwanda	1
					South Africa	6
					Sub-saharan Africa	4
					Sudan	1
					Tanzania	2
					Uganda	1

## Sheet: study charac
Citation	Sudy Setting	Study type	Time of follow-up	Sample size	Mean age	Mode of Follow up(phone call or text)
(Choi et al., 2023)	Facility	Cluster randomized controlled trial	NS	1170	NS	Text messages & Phone call
(Plazy et al., 2023)	Facility	Cluster randomized controlled trial	226.5 months	415	NS	Phone call
(A. S. Kebede et al., 2019)	Facility	Cluster randomized controlled trial	6 weeks.	350	25.7 years	Text messages & Phone call
(Brown & Oluwatosin, 2017)	Facility	Cluster randomized controlled trial	13 months	305	14.6 days	Phone call
(Huchko et al., 2019)	Facility	Cluster randomized controlled trial	28 days	930	37.4 years	Phone call
(House et al., 2015)	Facility	cross-sectional observational	7 days of discharge	788	5 years	Phone call
(Draaijer et al., 2020)	Facility	cross-sectional observational	11 months	400	11 months	Phone call
(MacKellar et al., 2018)	Facility & community-based	evaluation study	43 months	2726	37 years	Phone call
(Laar et al., 2019)	Facility	mixed-design approach	nil	489	15-49 years	Text messages & Phone call
(Bigna et al., 2014)	Facility	Randomized Controlled Trial	2 or 3 days	242	18 years	Text messages & Phone call
(Kebaya et al., 2021)	Facility	Randomized Controlled Trial	10 weeks	75	25.9 years	Phone call
(Schwartz et al., 2015)	Facility	pilot study prospectively	6 weeks	50	28 years	Text messages & Phone call
(Brunie et al., 2021)	Facility	Prospective cohort study	12 months	1542	33.3 years 31.7 years	Phone call
(McCormack et al., 2020)	Facility	Prospective cohort study	every 3 months	2313	≥18 years	Phone call
(Du Preez et al., 2020)	Facility	Prospective cohort study	7 days of discharge	395	>13 years	Phone call
(Chasimpha et al., 2022)	Facility	Prospective cohort study	3 years	1635	≥18 years	Phone call
(Nkurunziza et al., 2022)	Facility	Prospective cohort study	10 days	586	< 20 - > 40 years	Phone call
(Foerster et al., 2020)	Facility	Prospective cohort study	36 months	1490	50 years	Phone call
(Williams et al., 2021)	Facility	Prospective cohort study	9 months	112	64 months	Phone call
(Elbur et al., 2013)	Facility	Prospective cohort study	NS	3656	37.8 years	Phone call
(Kukula et al., 2015)	Facility	Prospective cohort study	28 days	4124	29 years	Phone call
(Mwaka et al., 2013)	Facility	cross-sectional observational	48hrs	150	NS	Phone call
(Christie et al., 2020)	Facility	prospective observational study	2 weeks	981	28 years	Phone call
(Kababu et al., 2018)	Facility	Quasi experimental study design	3 months	276	28 years	Phone call
(Starr et al., 2020)	Facility	Quasi experimental study design	7 months	701	29.5 years	Phone call
(Oladigbolu et al., 2020)	Facility	Quasi experimental study design	12weeks	196	18 to 65 years	Text messages & Phone call
(Olufisayo et al., 2023)	Facility	Quasi experimental study design	2 years	405	NS	Phone call
(Ibraheem et al., 2021)	Facility	Quasi experimental study design	9 months	140	28.7	Text messages & Phone call
(Abrahams et al., 2010)	Facility	Randomized Controlled Trial	28 days	136	<10 - >22 years	Phone call
(Parkes-Ratanshi et al., 2020)	Facility	Randomized Controlled Trial	8 weeks	396	26 years	Phone call
(Eldeib et al., 2019)	Facility	Randomized Controlled Trial	NS	82	NS	Phone call
(Mugo et al., 2016)	Facility	Randomized Controlled Trial	1 day	410	18-29 years	Text messages & Phone call
(Lyimo et al., 2024)	Facility	Randomized Controlled Trial	8 weeks	175	18 - 49 years	Text messages & Phone call
(Asante et al., 2020)	Facility	Randomized Controlled Trial	12 weeks	60	55.07 years	Phone call
(Mutyambizi et al., 2022)	Facility	Randomized Controlled Trial	3 months	854	25–34 years	Phone call
				28755

## Sheet: time of follow
Time of follow-up
6 weeks
1 day
10 days
10 weeks
11 months
12 months
12 weeks
12weeks
13 months
2 or 3 days
2 weeks
2 years
226.5 months
28 days
28 days
28 days
3 months
3 months
3 months
3 years
36 months
43 months
48hrs
6 weeks
7 days
7 days
7 months
8 weeks
8 weeks
9 months
9 months
weeks
0.14
0.3
6
10
12
2
6
8
8
1.43
0.43
4
4
4
1
1
47.83
52.18
56.67
984.26
13.04
13.04
13.04
156.55
187.1
30.44
39.14
39.14
104
156

## Sheet: further analysis
Article Ref.	Citation	Year	Country	Time of follow-up	Sample size	number enrolled	FREQUENCY OF PHONE CALL	Number followed up	Number lost to follow up(4/48)	number_Report on participants satisfactions(44/sample size)	thematic_Report on participants satisfactions	Effectiveness of phone call/text message(Please copy a single sentence from the article where they mention the effectiveness. Note: some can use figure to measure improve in their outcome as a result of the follow up)
2	(Schwartz et al., 2015)	2015	South Africa	6 weeks	50	50		44	4	44	nil	nil
8	(Laar et al., 2019)	2019	Ghana	nil	489	489	nil	489	0	0	nil	follow-up phone reminders by health providers will make us to be in constant contact with the nurses for information on our health without being physically present at the health facility. I think this way will deﬁnitely reduce pressure of always having to travel to the health facility for certain information which we can equally sit at our homes comfortably and get from the nurses (FGDdPregnant w…
9	(House et al., 2015)	2015	Kenya	7 days of discharge	788	659	nil	551	108	nil	nil	nil
10	(McCormack et al., 2020)	2020	sub-Saharan Africa	every 3 months	2313	2156	nil	2156	276	nil	nil	nil
11	(Du Preez et al., 2020)	2020	South Africa.	7 days of discharge	395	272	weekly	272	0	nill	nil	A simple hospital-based TB referral service can reduce initial loss to follow-up and improve recording and reporting of childhood TB in settings with decentralised TB services.
12	(Chasimpha et al., 2022)	2022	sub-sahara Africa	3 years	1635	1635	every 3 months	1003	632	nil	nil	nil
17	(Bigna et al., 2014)	2014	Cameroon	2 or 3 days	242	60	nil	39	21	nil	nil	The most eff ective method of reminder was text message plus phone call, but text messaging alone was the most effi cient (ie, cost-eff ective) method.
19	(Oladigbolu et al., 2020)	2020	nigeria	12weeks	196	98	Monthly	98	0	nil	The Federal Ministry of Health (FMoH), Hospital Management with the support of implementing partners need to integrate telephone calls and text message into clinical setting as part of comprehensive care for HIV care and treatment to assist in improving their knowledge of HIV/AIDS, ART and adherence to ART.	At post intervention, respondents with good knowledge and adherent to ART were significantly higher in the intervention group. There was also a significantly lower proportion of forgetfulness among the intervention group compared with control group
20	(Mugo et al., 2016)	2016	Kenya	1 day	410	199		190	9	nil	nil	we found that appointment reminders through SMS, phone calls and in-person contacts increased the uptake of repeat HIV test by forty percent.
22	(Ibraheem et al., 2021)	2021	Nigeria	9 months	140	140	until picked	133	7	118	nil	Reminders/SMS immunization facts improve vaccination completion rates.
23	(Lyimo et al., 2024)	2024	Tanzania	8 weeks	175	175	2 times	146	29	nil	nil	The results demonstrate a positive and statistically significant treatment effect of the mobile phone intervention on ANC attendance, as measured by a relative risk (RR) of 1.458113 (95% CI: 1.330359–1.598134, p < 0.001). This implies that pregnant individuals who received the mobile phone intervention, involving phone calls and engagement with health providers, were 45.8% more likely to attend A…
24	(Kebaya et al., 2021)	2021	Kenya	10 weeks	75	75	5 times	52	23	nil	nil	Mobile phone reminders improved adherence to in- fant NVP prophylaxis
25	(Nkurunziza et al., 2022)	2022	Rwanda	10 days	586	586	2 times	530	56	nil	nil	Study participants who were called and reminded of their appointment had 16-times greater odds of returning to their follow-up clinic (95%CI: 7.07– 38.38)
27	(Brunie et al., 2021)	2021	Nigeria, Zambia	12 months	1542	1542	nil	1481	61	nil	nil	nil
28	(Kukula et al., 2015)	2015	Ghana	28 days	4124	4124	2 times	2671	1453	nil	nil	This result confirms findings of previous studies where follow-up using mobile phones proved feasible for collecting data and monitoring desired health outcomes
30	(Christie et al., 2020)	2020	Cameroon	2 weeks	981	981	3 times	565	416	nil	nil	Mobile telephone follow-up demonstrates potential as a feasible tool for screening discharged patients who could benefit from further care.
31	(Brown & Oluwatosin, 2017)	2017	Nigeria	13 months	305	305	2 times	295	10	nil	nil	Overall, the study revealed the effectiveness of cell- phone immunization reminder/recall intervention in in- creasing immunization completion rates and adds to the body of evidence demonstrating the effectiveness of the intervention across a range of settings where the avail- ability of technology to provide reminders exists
32	(Foerster et al., 2020)	2020	Namibia, Zambia, Nigeria, and Uganda	36 months	1490	1490	every 3 months	1419	71	nil	nil	The low percentage of LTFU achieved in ABC-DO makes the active mHealth follow-up approach an attractive method. The availability of multiple phone numbers for patients and their NOK helped the study investigators to maintain contact with participants.
34	(Huchko et al., 2019)	2019	Kenya	28 days	930	930	4 times	930	0	nil	nil	Cell phone–based results notification strategies were preferred by women with greater health- seeking behavior; however, HPV-positive women who received results via home visit were more likely to pursue for treatment.
35	(Abrahams et al., 2010)	2010	South-Africa	28 days	136	136	15 calls per participant	125	11	0	nil	The study showed that the intervention was not effective in significantly improving adherence and adherence levels were low in both study arm
36	(Plazy et al., 2023)	2023	South-Africa	226.5 months	415	415		358	57	0	nil	Phone calls and home visits following HIV testing were challenging to implement, but appeared effective in improving linkage-to-care amongst those receiving the intervention
37	(MacKellar et al., 2018)	2018	Tanzania	43 months	2726	2726	nil	2175	0	0	nil	nil
40	(Parkes-Ratanshi et al., 2020)	2020	Uganda	8 weeks	396	146	weekly	113	33		nil	nil
44	(Mutyambizi et al., 2022)	2022	South Africa	3 months	854	854	7 to 14 days	686	168		All the participiants were happy to receive the call	The 7-14-day call had no impact on access to othehealth services.
46	(Williams et al., 2021)	2021	Nigeria	9 months	112	112		101	11	89		Postoperative telephone follow up improved efﬁciency of service delivery in surgical care in our setting and othe
47	(Draaijer et al., 2020)	2020	South Africa	11 months	400	400	3 times	241	159
48	(Asante et al., 2020)	2020	Ghana	12 weeks	60	60	16 calls	60	0	53.58		nurse-led follow-up mobile phone calls is feasible and have the potential to contribute positively to the provision of nursing and follow-up care for persons with diabetes in Ghana.
49	(Elbur et al., 2013)	2013	Sudan		3656	1769		1387	382
57	(Eldeib et al., 2019)	2019	Egypt		82	82	weekly	82	0			pharmacist-led telephone follow-up (TFU) could help in building a close trusting rapport between the patient and caregiving pharmacist. They also demonstrated the potential usefulness of the TFU on patients’ tolerability, adherence, and OS;
58	(Choi et al., 2023)	2023	kenya		1170
59	(Mwaka et al., 2013)	2013	Nairobi	48hrs	150	150		147	3
60	(Kababu et al., 2018)	2018	kenya	3 months	276			276	0			the was an increase in the uptake of CHTC compared to other studies due to telephone follow up that was embedded in the model
62	(Starr et al., 2020)	2020	Ethiopia	7 months	701	701		538	163			telephone call for follow-up was an effective and affordable strategy for contacting patients and capturing complications after surgery

## Sheet: Sheet13
58	(Choi et al., 2023)	cluster-randomized trial
27	(Brunie et al., 2021)	prospective cohort study
36	(Plazy et al., 2023)	cluster randomised trial
16	(A. S. Kebede et al., 2019)	cluster randomized controlled trial
31	(Brown & Oluwatosin, 2017)	cluster randomized controlled trial
34	(Huchko et al., 2019)	cluster-randomized trial
9	(House et al., 2015)	cross-sectional observational
47	(Draaijer et al., 2020)	cross-sectional study
37	(MacKellar et al., 2018)	evaluation study
8	(Laar et al., 2019)	mixed-design approach
17	(Bigna et al., 2014)	multicentre, single-blind,
24	(Kebaya et al., 2021)	open label randomized controlled study
2	(Schwartz et al., 2015)	pilot study prospectively
10	(McCormack et al., 2020)	prospective
11	(Du Preez et al., 2020)	prospective
12	(Chasimpha et al., 2022)	prospective
25	(Nkurunziza et al., 2022)	prospective cohort study
32	(Foerster et al., 2020)	prospective cohort study
46	(Williams et al., 2021)	prospective cohort study
49	(Elbur et al., 2013)	prospective cohort study
59	(Mwaka et al., 2013)	prospective cross sectional
30	(Christie et al., 2020)	prospective observational study
28	(Kukula et al., 2015)	prospective, observational, cohort study
60	(Kababu et al., 2018)	Quasi experimental study design
62	(Starr et al., 2020)	Quasi experimental study design
19	(Oladigbolu et al., 2020)	quasi-experimental
42	(Olufisayo et al., 2023)	quasi-experimental design
22	(Ibraheem et al., 2021)	quasi-experimental study
35	(Abrahams et al., 2010)	randomised control trial
40	(Parkes-Ratanshi et al., 2020)	randomised control trial
57	(Eldeib et al., 2019)	Randomized control trial
20	(Mugo et al., 2016)	Randomized Controlled Trial
23	(Lyimo et al., 2024)	randomized controlled trial
48	(Asante et al., 2020)	Randomized controlled trial
44	(Mutyambizi et al., 2022)	randomized controlled trial design
Article Ref.	Citation	Study type
	Country	Retention rate	Lost rate
	Tanzania(n2)	0.8	0.01
	Cameroon(n2)	0.58	0.42
	Ghana(n3)	0.69	0.31
	Sub−saharan Africa(n4)	0.89	0.15
	Kenya(n6)	0.96	0.04
	Nigeria(n4)	0.87	0.06
	South Africa(n6)	0.81	0.19
	Follow up duration	Retention rate
	<10weeks(n6)	0.72
	10−29weeks(n5)	0.86
	30−60weeks(n6)	0.87
	>100weeks(n4)	0.79
	Figure 5: Graph showing the weighted retention rate by duration of follow up
	Frequency of phone call	Retention rate
	2−3 times(n6)	0.68
	4−5times(n2)	0.98
	15−16 times(n2)	0.94
	Weekly(n4)	0.85
	Every 3 months(n2)	0.78

## Sheet: Frequency of phone call
FREQUENCY OF PHONE CALL
Every 3 months
Daily
3 times
until picked
2 times
5 times
2 times
2 times
3 times
2 times
Every 3 months
4 times
15 times
8 times
Weekly
3 times
16 calls
Weekly

## Sheet: Sheet11
Article Ref.	Citation	Country	Sample size	number enrolled	FREQUENCY OF PHONE CALL	Number followed up	Number lost to follow up(4/48)	number_Report on participants satisfactions(44/sample size)	thematic_Report on participants satisfactions	Effectiveness of phone call/text message(Please copy a single sentence from the article where they mention the effectiveness. Note: some can use figure to measure improve in their outcome as a result of the follow up)
12	(Chasimpha et al., 2022)	sub-sahara Africa	1635	1635	Every 3 months	1635	148	nil	nil	nil
16	(A. S. Kebede et al., 2019)	Ethiopia	350	350	48 and 24 hours	nil	nil	nil	nil	Mobile phone reminders were effective in terms of enhancing adherence to PNC appointments.
19	(Oladigbolu et al., 2020)	nigeria	196	196	3	196	nil	nil	The Federal Ministry of Health (FMoH), Hospital Management with the support of implementing partners need to integrate telephone calls and text message into clinical setting as part of comprehensive care for HIV care and treatment to assist in improving their knowledge of HIV/AIDS, ART and adherence to ART.	The telephone calls and text messages were found to be effective in improving the knowledge of HIV/AIDS, ARTand adherence to ART of the respondents.
22	(Ibraheem et al., 2021)	Nigeria	140	140	until picked	140	7	118	nil	Phone call reminders were associated with the highest appropriateness of presentation timing for vaccinations
23	(Lyimo et al., 2024)	Tanzania	175	175	2 times	146	29	nil	nil	The results demonstrate a positive and statistically significant treatment effect of the mobile phone intervention on ANC attendance, as measured by a relative risk (RR) of 1.458113 (95% CI: 1.330359–1.598134, p < 0.001). This implies that pregnant individuals who received the mobile phone intervention, involving phone calls and engagement with health providers, were 45.8% more likely to attend A…
24	(Kebaya et al., 2021)	Kenya	75	75	5 times	52	23	nil	nil	Mobile phone reminders improved adherence to in- fant NVP prophylaxis
25	(Nkurunziza et al., 2022)	Rwanda	586	586	2 times	530	56	nil	nil	Study participants who were called and reminded of their appointment had 16-times greater odds of returning to their follow-up clinic (95%CI: 7.07– 38.38)
28	(Kukula et al., 2015)	Ghana	4124	4124	2 times	2671	1453	nil	nil	This result confirms findings of previous studies where follow-up using mobile phones proved feasible for collecting data and monitoring desired health outcomes
30	(Christie et al., 2020)	Cameroon	981	981	3 times	565	416	nil	nil	Mobile telephone follow-up demonstrates potential as a feasible tool for screening discharged patients who could benefit from further care.
31	(Brown & Oluwatosin, 2017)	Nigeria	305	305	2 times	295	10	nil	nil	Overall, the study revealed the effectiveness of cell- phone immunization reminder/recall intervention in in- creasing immunization completion rates and adds to the body of evidence demonstrating the effectiveness of the intervention across a range of settings where the avail- ability of technology to provide reminders exists
32	(Foerster et al., 2020)	Namibia, Zambia, Nigeria, and Uganda	1490	1490	every 3 months	1419	71	nil	nil	The low percentage of LTFU achieved in ABC-DO makes the active mHealth follow-up approach an attractive method. The availability of multiple phone numbers for patients and their NOK helped the study investigators to maintain contact with participants.
34	(Huchko et al., 2019)	Kenya	930	930	4 times	930	nil	nil	nil	Cell phone–based results notification strategies were preferred by women with greater health- seeking behavior; however, HPV-positive women who received results via home visit were more likely to pursue for treatment.
35	(Abrahams et al., 2010)	South-Africa	136	136	15 calls per participant	125	11	nil	nil	The study showed that the intervention was not effective in significantly improving adherence and adherence levels were low in both study arm
40	(Parkes-Ratanshi et al., 2020)	Uganda	396	396	8 times	113	263	nil	nil	nil
44	(Mutyambizi et al., 2022)	South Africa	854		Weekly	686	#VALUE!		All the participiants were happy to receive the call	The 7-14-day call had no impact on access to othehealth services.
47	(Draaijer et al., 2020)	South Africa	400	400	3 times	241	159
48	(Asante et al., 2020)	Ghana	60	60	16 times	60	0	53.58		nurse-led follow-up mobile phone calls is feasible and have the potential to contribute positively to the provision of nursing and follow-up care for persons with diabetes in Ghana.
57	(Eldeib et al., 2019)	Egypt	82		weekly	82	0			pharmacist-led telephone follow-up (TFU) could help in building a close trusting rapport between the patient and caregiving pharmacist. They also demonstrated the potential usefulness of the TFU on patients’ tolerability, adherence, and OS;
