# Supplementary material for: Evaluating phone call follow-ups in Sub-Saharan Africa: A systematic review and meta-analysis
Source: PLoS One. 2025 Oct 27;20(10):e0334894. doi: 10.1371/journal.pone.0334894 (PMC12558458; doi:10.1371/journal.pone.0334894)
Supplement: S5 File — (XLSX) [file pone.0334894.s005.xlsx]

## Sheet: Observational Studies
	Hoy et. al Risk of bias and quality assessment tool for prevalence studies
Citation	External validity				Internal validity						Total Score
	Was the study's target population a close representation of the national population in relation to relevant variables?	Was the sampling frame a true or close representation of the target population?	Was some form of random selection used to select the sample, or was a census undertaken?	Was the likelihood of non-response bias minimal?	Were data collected directly from the participants (as opposed to a proxy)?	Was an acceptable case definition used in the study?	Was the study instrument that measured the parameter of interest shown to have validity and reliability?	Was the same mode of data collection used for all participants?	Was the length of the shortest prevalence period for the parameter of interest appropriate?	Were the numerator(s) and denominator(s) for the parameter of interest appropriate?			Risk of bias
Brunie et al., 2021	1	1	1	1	1	0	0	1	1	1	8	70	moderate risk
Chasimpha et al., 2022	1	1	1	1	1	0	0	1	1	1	8	70	Moderate risk
Christie et al., 2020	1	1	1	1	1	0	0	1	1	1	8	70	moderate risk
Draaijer et al., 2020	0	1	1	1	1	0	0	1	1	1	7	80	low risk
Du Preez et al., 2020	1	1	1	1	1	0	0	1	1	1	8	80	low risk
Elbur et al., 2013	1	1	1	1	1	0	0	1	1	1	8	80	low risk
Foerster et al., 2020	1	1	1	1	1	0	0	1	1	1	8	80	low risk
House et al., 2015	0	1	1	1	1	0	0	1	1	1	7	80	low risk
Kukula et al., 2015	1	1	1	1	1	0	0	1	1	1	8	80	low risk
Laar et al., 2019	1	1	1	1	1	0	0	1	1	1	8	80	low risk
MacKellar et al., 2018	1	1	1	1	1	0	0	1	1	1	8	80	low risk
McCormack et al., 2020	1	1	1	1	1	0	0	1	1	1	8	80	low risk
Mwaka et al., 2013	0	1	0	1	1	1	0	1	1	1	7	80	low risk
Nkurunziza et al., 2022	1	1	1	1	1	0	0	1	1	1	8	80	low risk
Schwartz et al., 2015	1	1	1	1	1	0	0	1	1	1	8	80	low risk
Williams et al., 2021	1	1	1	1	1	0	0	1	1	1	8	80	low risk

## Sheet: Experimental Studies
Citation	Bias related to selection and allocation			Bias related to administration of intervention/exposure			Bias related to assessment, detection and measurement of the outcome			Bias related to participant retention	Statistical Conclusion Validity			SUM	Quality of study
	Was true randomization used for assignment of participants to treatment groups?	Was allocation to treatment groups concealed?	Were treatment groups similar at the baseline?	Were participants blind to treatment assignment?	Were those delivering the treatment blind to treatment assignment?	Were treatment groups treated identically other than the intervention of interest?	Were outcome assessors blind to treatment assignment?	Were outcomes measured in the same way for treatment groups?	Were outcomes measured in a reliable way	Was follow up complete and if 2t, were differences between groups in terms of their follow up adequately described and analysed?	Were participants analysed in the groups to which they were randomized?	Was appropriate statistical analysis used?	Was the trial design appropriate and any deviations from the standard RCT design (individual randomization, parallel groups) accounted for in the conduct and analysis of the trial?
Abrahams et al., 2010	Yes	Yes	Yes	Yes	Yes	Yes	Yes	Yes	Yes	Yes	Yes	Yes	Yes	100	High
Asante et al., 2020	Yes	Yes	Yes	Yes	Yes	Yes	Yes	Yes	Yes	Yes	Yes	Yes	Yes	100	High
Bigna et al., 2014	Yes	Yes	Yes	Yes	Yes	Yes	No	Yes	Yes	Yes	Yes	Yes	Yes	92.3077	High
Brown & Oluwatosin, 2017	Yes	Yes	Yes	Yes	Yes	Yes	No	Yes	Yes	Yes	Yes	Yes	Yes	92.3077	High
Eldeib et al., 2019	Yes	Yes	Yes	Yes	No	Yes	No	Yes	Yes	Yes	Yes	Yes	Yes	84.6154	High
Huchko et al., 2019	Yes	Yes	Yes	Yes	No	Yes	No	Yes	Yes	Yes	Yes	Yes	Yes	84.6154	High
Ibraheem et al., 2021	Yes	Yes	Yes	Yes	Yes	Yes	No	Yes	Yes	Yes	Yes	Yes	Yes	92.3077	High
Kababu et al., 2018	Yes	Yes	Yes	Yes	Yes	Yes	No	Yes	Yes	Yes	Yes	Yes	Yes	92.3077	High
Kebaya et al., 2021	Yes	Yes	Yes	Yes	No	Yes	No	Yes	Yes	Yes	Yes	Yes	Yes	84.6154	High
Lyimo et al., 2024	Yes	Yes	Yes	No	No	Yes	No	Yes	Yes	Yes	Yes	Yes	Yes	76.9231	Moderate
Mugo et al., 2016	Yes	Yes	Yes	No	No	Yes	No	Yes	Yes	Yes	Yes	Yes	Yes	76.9231	Moderate
Mutyambizi et al., 2022	Yes	Yes	Yes	No	No	Yes	No	Yes	Yes	Yes	Yes	Yes	Yes	76.9231	Moderate
Oladigbolu et al., 2020	Yes	Yes	Yes	Yes	Yes	Yes	No	Yes	Yes	Yes	Yes	Yes	Yes	92.3077	High
Parkes-Ratanshi et al., 2020	Yes	Yes	Yes	No	No	Yes	No	Yes	Yes	Yes	Yes	Yes	Yes	76.9231	Moderate
Plazy et al., 2023	Yes	Yes	Yes	No	No	Yes	No	Yes	Yes	Yes	Yes	Yes	Yes	76.9231	Moderate
Starr et al., 2020	Yes	Yes	Yes	Yes	Yes	Yes	No	Yes	Yes	Yes	Yes	Yes	Yes	92.3077	High
	JBI tool
								JBI tool
								Scale- above 80- high quality
								60-70- moderate quality
								<60- low quality
